# Supplementary material for: 16-Hydroxycleroda-3,13-Dien-15,16-Olide Induces Apoptosis in Human Bladder Cancer Cells through Cell Cycle Arrest, Mitochondria ROS Overproduction, and Inactivation of EGFR-Related Signalling Pathways
Source: Molecules. 2020 Aug 30;25(17):3958. doi: 10.3390/molecules25173958 (PMC7504739; doi:10.3390/molecules25173958)
Supplement: Supplementary file 1 [file molecules-25-03958-s001.zip › supp_table_confect_GO.tsv]

name	rank	index	confect	effect	GeneSymbol	GO_BP
ENSG00000173110	1	10526	8.84	10.9442624430574	HSPA6	GO:0006986:response to unfolded protein;
ENSG00000100292	2	1890	6.29	7.62218739924891	HMOX1	GO:0001525:angiogenesis;GO:0001666:response to hypoxia;GO:0001935:endothelial cell proliferation;GO:0002246:wound healing involved in inflammatory response;GO:0002686:negative regulation of leukocyte migration;GO:0006778:porphyrin-containing compound metabolic process;GO:0006788:heme oxidation;GO:0006879:cellular iron ion homeostasis;GO:0006979:response to oxidative stress;GO:0007264:small GTPase…
ENSG00000198576	3	13154	5.07	7.07981350600537	ARC	GO:0006897:endocytosis;GO:0007010:cytoskeleton organization;GO:0007492:endoderm development;GO:0007612:learning;GO:0009952:anterior/posterior pattern specification;GO:0016477:cell migration;GO:0022604:regulation of cell morphogenesis;GO:0048168:regulation of neuronal synaptic plasticity;
ENSG00000204388	4	13469	5.06	6.2362458010684	HSPA1B	-
ENSG00000204389	5	13470	4.88	6.08308791992043	HSPA1A	GO:0006402:mRNA catabolic process;GO:0006986:response to unfolded protein;GO:0008285:negative regulation of cell proliferation;GO:0010467:gene expression;GO:0016070:RNA metabolic process;GO:0016071:mRNA metabolic process;GO:0030308:negative regulation of cell growth;GO:0042026:protein refolding;GO:0043066:negative regulation of apoptotic process;GO:0045648:positive regulation of erythrocyte diffe…
ENSG00000225217	6	14454	4.59	10.9925435728483	HSPA7	GO:0006986:response to unfolded protein;
ENSG00000170345	7	10103	4.34	6.05095282668485	FOS	GO:0001661:conditioned taste aversion;GO:0002224:toll-like receptor signaling pathway;GO:0002755:MyD88-dependent toll-like receptor signaling pathway;GO:0002756:MyD88-independent toll-like receptor signaling pathway;GO:0006306:DNA methylation;GO:0006357:regulation of transcription from RNA polymerase II promoter;GO:0006366:transcription from RNA polymerase II promoter;GO:0006954:inflammatory resp…
ENSG00000179148	8	11285	4.23	6.99611768799734	ALOXE3	GO:0006665:sphingolipid metabolic process;GO:0006691:leukotriene metabolic process;GO:0019233:sensory perception of pain;GO:0019369:arachidonic acid metabolic process;GO:0019372:lipoxygenase pathway;GO:0035357:peroxisome proliferator activated receptor signaling pathway;GO:0043651:linoleic acid metabolic process;GO:0045444:fat cell differentiation;GO:0046513:ceramide biosynthetic process;GO:00511…
ENSG00000167723	9	9666	3.87	8.45348677757769	TRPV3	GO:0009266:response to temperature stimulus;GO:0042636:negative regulation of hair cycle;
ENSG00000162772	10	8686	3.87	5.65536559283765	ATF3	GO:0006094:gluconeogenesis;GO:0006351:transcription
ENSG00000120738	11	4227	3.6	5.22189188255187	EGR1	GO:0000122:negative regulation of transcription from RNA polymerase II promoter;GO:0001975:response to amphetamine;GO:0006366:transcription from RNA polymerase II promoter;GO:0007611:learning or memory;GO:0007623:circadian rhythm;GO:0009749:response to glucose;GO:0019221:cytokine-mediated signaling pathway;GO:0030217:T cell differentiation;GO:0030509:BMP signaling pathway;GO:0031667:response to n…
ENSG00000140403	12	6484	3.53	4.8027979801834	DNAJA4	GO:0006457:protein folding;GO:0009408:response to heat;
ENSG00000155961	13	7995	3.47	5.31770632579086	RAB39B	GO:0007264:small GTPase mediated signal transduction;GO:0015031:protein transport;GO:0016192:vesicle-mediated transport;GO:0050808:synapse organization;
ENSG00000087074	14	1441	3.47	4.6497710243438	PPP1R15A	GO:0006417:regulation of translation;GO:0006915:apoptotic process;GO:0006974:cellular response to DNA damage stimulus;GO:0007050:cell cycle arrest;GO:0007179:transforming growth factor beta receptor signaling pathway;GO:0030512:negative regulation of transforming growth factor beta receptor signaling pathway;GO:0030968:endoplasmic reticulum unfolded protein response;
ENSG00000132002	15	5331	3.47	4.69435065031287	DNAJB1	GO:0006457:protein folding;GO:0006986:response to unfolded protein;GO:0051085:chaperone mediated protein folding requiring cofactor;GO:0070389:chaperone cofactor-dependent protein refolding;
ENSG00000130222	16	5093	3.45	9.69880467955714	GADD45G	GO:0000185:activation of MAPKKK activity;GO:0000186:activation of MAPKK activity;GO:0006281:DNA repair;GO:0006469:negative regulation of protein kinase activity;GO:0006915:apoptotic process;GO:0006950:response to stress;GO:0007275:multicellular organismal development;GO:0030154:cell differentiation;GO:0051726:regulation of cell cycle;
ENSG00000243742	17	16141	3.43	6.77995965100458	RPLP0P2	-
ENSG00000196611	18	12735	3.33	4.85553347913976	MMP1	GO:0006508:proteolysis;GO:0007596:blood coagulation;GO:0019048:modulation by virus of host morphology or physiology;GO:0022617:extracellular matrix disassembly;GO:0030198:extracellular matrix organization;GO:0030574:collagen catabolic process;GO:0044267:cellular protein metabolic process;GO:0050900:leukocyte migration;
ENSG00000175197	19	10798	3.27	4.78066863018252	DDIT3	GO:0001955:blood vessel maturation;GO:0006355:regulation of transcription
ENSG00000130766	20	5181	3.18	4.35487423203398	SESN2	GO:0007050:cell cycle arrest;
ENSG00000070669	21	952	3.11	4.24826103528543	ASNS	GO:0001889:liver development;GO:0006529:asparagine biosynthetic process;GO:0006541:glutamine metabolic process;GO:0006987:activation of signaling protein activity involved in unfolded protein response;GO:0008652:cellular amino acid biosynthetic process;GO:0009416:response to light stimulus;GO:0009612:response to mechanical stimulus;GO:0009636:response to toxic substance;GO:0030968:endoplasmic ret…
ENSG00000059728	22	673	3.11	4.46865199563531	MXD1	GO:0006351:transcription
ENSG00000226380	23	14579	3.05	4.61108676651896	MIR29A	-
ENSG00000128965	24	4989	3.03	4.32144423852426	CHAC1	GO:0006986:response to unfolded protein;GO:0007219:Notch signaling pathway;GO:0010955:negative regulation of protein processing;GO:0022008:neurogenesis;GO:0045746:negative regulation of Notch signaling pathway;GO:0070059:intrinsic apoptotic signaling pathway in response to endoplasmic reticulum stress;
ENSG00000174945	25	10769	3.02	4.88765877946009	AMZ1	GO:0006508:proteolysis;
ENSG00000171658	26	10316	2.99	5.02399495513671	RP11-443P15.2	-
ENSG00000115963	27	3744	2.94	4.18412666966886	RND3	GO:0007155:cell adhesion;GO:0007264:small GTPase mediated signal transduction;GO:0030036:actin cytoskeleton organization;
ENSG00000133134	28	5487	2.93	5.44403262125353	BEX2	GO:0006915:apoptotic process;GO:0007049:cell cycle;GO:0042981:regulation of apoptotic process;GO:0051726:regulation of cell cycle;
ENSG00000187479	29	12341	2.93	4.87138769989777	C11orf96	-
ENSG00000128165	30	4902	2.92	4.58710926364105	ADM2	GO:0001525:angiogenesis;GO:0006468:protein phosphorylation;GO:0007189:adenylate cyclase-activating G-protein coupled receptor signaling pathway;GO:0007586:digestion;GO:0007631:feeding behavior;GO:0010628:positive regulation of gene expression;GO:0045766:positive regulation of angiogenesis;GO:0045776:negative regulation of blood pressure;
ENSG00000056558	31	637	2.91	4.6941059754935	TRAF1	GO:0006461:protein complex assembly;GO:0006915:apoptotic process;GO:0007165:signal transduction;GO:0043123:positive regulation of I-kappaB kinase/NF-kappaB signaling;GO:0051092:positive regulation of NF-kappaB transcription factor activity;GO:2001236:regulation of extrinsic apoptotic signaling pathway;
ENSG00000138411	32	6245	2.9	4.43679926814507	HECW2	GO:0042787:protein ubiquitination involved in ubiquitin-dependent protein catabolic process;
ENSG00000246763	33	16289	2.85	4.72300536205435	RGMB-AS1	-
ENSG00000134259	34	5589	2.83	4.43586749195863	NGF	GO:0000186:activation of MAPKK activity;GO:0006954:inflammatory response;GO:0007169:transmembrane receptor protein tyrosine kinase signaling pathway;GO:0007202:activation of phospholipase C activity;GO:0007264:small GTPase mediated signal transduction;GO:0007265:Ras protein signal transduction;GO:0007422:peripheral nervous system development;GO:0007613:memory;GO:0008344:adult locomotory behavior;…
ENSG00000146592	35	7194	2.83	4.02227730554015	CREB5	GO:0006366:transcription from RNA polymerase II promoter;GO:0045444:fat cell differentiation;GO:0045893:positive regulation of transcription
ENSG00000107731	36	2861	2.82	5.0367868273549	UNC5B	GO:0006915:apoptotic process;GO:0007165:signal transduction;GO:0007411:axon guidance;GO:0033564:anterior/posterior axon guidance;GO:0042981:regulation of apoptotic process;GO:0043065:positive regulation of apoptotic process;GO:2001240:negative regulation of extrinsic apoptotic signaling pathway in absence of ligand;
ENSG00000156510	37	8048	2.8	6.19404474645619	HKDC1	GO:0001678:cellular glucose homeostasis;GO:0006096:glycolytic process;GO:0051156:glucose 6-phosphate metabolic process;
ENSG00000178381	38	11192	2.76	3.90389710470585	ZFAND2A	-
ENSG00000166670	39	9464	2.75	4.42825604209463	MMP10	GO:0006508:proteolysis;GO:0022617:extracellular matrix disassembly;GO:0030198:extracellular matrix organization;GO:0030334:regulation of cell migration;GO:0030574:collagen catabolic process;
ENSG00000151012	40	7555	2.7	3.7824361663255	SLC7A11	GO:0006811:ion transport;GO:0006865:amino acid transport;GO:0006979:response to oxidative stress;GO:0007420:brain development;GO:0007596:blood coagulation;GO:0009636:response to toxic substance;GO:0035094:response to nicotine;GO:0050900:leukocyte migration;GO:0055085:transmembrane transport;GO:0070306:lens fiber cell differentiation;GO:0070527:platelet aggregation;
ENSG00000140961	41	6549	2.67	4.05123504991928	OSGIN1	GO:0007275:multicellular organismal development;GO:0030154:cell differentiation;GO:0030308:negative regulation of cell growth;
ENSG00000235897	42	15592	2.66	4.31910038324427	TM4SF19-AS1	-
ENSG00000178607	43	11218	2.66	3.80138189333646	ERN1	GO:0006351:transcription
ENSG00000164949	44	9166	2.65	4.16300224869299	GEM	GO:0006955:immune response;GO:0007165:signal transduction;GO:0007166:cell surface receptor signaling pathway;GO:0007264:small GTPase mediated signal transduction;
ENSG00000184545	45	11936	2.62	4.22364955099387	DUSP8	GO:0000188:inactivation of MAPK activity;GO:0006470:protein dephosphorylation;GO:0035335:peptidyl-tyrosine dephosphorylation;
ENSG00000189410	46	12607	2.6	3.98037696991674	SH2D5	-
ENSG00000151929	47	7655	2.59	3.78039210895495	BAG3	GO:0006457:protein folding;GO:0007420:brain development;GO:0008625:extrinsic apoptotic signaling pathway via death domain receptors;GO:0010664:negative regulation of striated muscle cell apoptotic process;GO:0021510:spinal cord development;GO:0043066:negative regulation of apoptotic process;GO:0071260:cellular response to mechanical stimulus;
ENSG00000163435	48	8812	-2.56	-4.18066815013946	ELF3	GO:0001824:blastocyst development;GO:0006366:transcription from RNA polymerase II promoter;GO:0006954:inflammatory response;GO:0007275:multicellular organismal development;GO:0008544:epidermis development;GO:0030198:extracellular matrix organization;GO:0030855:epithelial cell differentiation;GO:0045892:negative regulation of transcription
ENSG00000145107	49	7041	2.51	3.78796023355011	TM4SF19	-
ENSG00000108551	50	2960	2.51	3.86578544181931	RASD1	GO:0007165:signal transduction;GO:0007186:G-protein coupled receptor signaling pathway;GO:0007263:nitric oxide mediated signal transduction;GO:0007264:small GTPase mediated signal transduction;GO:0045892:negative regulation of transcription
ENSG00000245532	51	16240	2.49	3.51644928166712	NEAT1	-
ENSG00000111981	52	3319	2.48	4.23627306506027	ULBP1	GO:0019882:antigen processing and presentation;GO:0030101:natural killer cell activation;GO:0042267:natural killer cell mediated cytotoxicity;GO:0050776:regulation of immune response;
ENSG00000178726	53	11229	2.4	3.50171089088587	THBD	GO:0007565:female pregnancy;GO:0007596:blood coagulation;GO:0009790:embryo development;GO:0010544:negative regulation of platelet activation;GO:0030195:negative regulation of blood coagulation;GO:0050900:leukocyte migration;GO:0051918:negative regulation of fibrinolysis;
ENSG00000128590	54	4943	2.32	3.51502815154307	DNAJB9	GO:0006987:activation of signaling protein activity involved in unfolded protein response;GO:0030433:ER-associated ubiquitin-dependent protein catabolic process;GO:0030968:endoplasmic reticulum unfolded protein response;GO:0044267:cellular protein metabolic process;
ENSG00000255150	55	16861	2.31	4.6960608274162	EID3	GO:0006281:DNA repair;GO:0006310:DNA recombination;GO:0006351:transcription
ENSG00000113070	56	3430	2.31	3.47007502192507	HBEGF	GO:0007165:signal transduction;GO:0007173:epidermal growth factor receptor signaling pathway;GO:0007517:muscle organ development;GO:0008016:regulation of heart contraction;GO:0008543:fibroblast growth factor receptor signaling pathway;GO:0030307:positive regulation of cell growth;GO:0030335:positive regulation of cell migration;GO:0035313:wound healing
ENSG00000154764	57	7905	-2.3	-5.11556444820471	WNT7A	GO:0000578:embryonic axis specification;GO:0001502:cartilage condensation;GO:0002062:chondrocyte differentiation;GO:0007269:neurotransmitter secretion;GO:0007548:sex differentiation;GO:0008105:asymmetric protein localization;GO:0009953:dorsal/ventral pattern formation;GO:0014719:skeletal muscle satellite cell activation;GO:0014834:skeletal muscle satellite cell maintenance involved in skeletal mu…
ENSG00000178752	58	11231	2.26	4.0341018822635	FAM132B	GO:0019217:regulation of fatty acid metabolic process;GO:2000193:positive regulation of fatty acid transport;
ENSG00000138166	59	6210	2.24	3.69312292080217	DUSP5	GO:0000188:inactivation of MAPK activity;GO:0001706:endoderm formation;GO:0006470:protein dephosphorylation;GO:0035335:peptidyl-tyrosine dephosphorylation;
ENSG00000101255	60	2089	2.18	3.3625227073948	TRIB3	GO:0006351:transcription
ENSG00000106952	61	2805	2.16	5.9514732418358	TNFSF8	GO:0006955:immune response;GO:0007165:signal transduction;GO:0007267:cell-cell signaling;GO:0008283:cell proliferation;GO:0043374:CD8-positive
ENSG00000257167	62	17009	-2.16	-4.86107245191252	TMPO-AS1	-
ENSG00000163393	63	8804	2.16	3.45156465714642	SLC22A15	GO:0006811:ion transport;
ENSG00000115602	64	3700	2.14	6.55170849440991	IL1RL1	GO:0002826:negative regulation of T-helper 1 type immune response;GO:0006955:immune response;GO:0007165:signal transduction;GO:0032689:negative regulation of interferon-gamma production;GO:0032754:positive regulation of interleukin-5 production;GO:0043032:positive regulation of macrophage activation;GO:0043124:negative regulation of I-kappaB kinase/NF-kappaB signaling;GO:0050729:positive regulati…
ENSG00000136244	65	5905	2.13	3.79992963904971	IL6	GO:0001781:neutrophil apoptotic process;GO:0002384:hepatic immune response;GO:0002446:neutrophil mediated immunity;GO:0002548:monocyte chemotaxis;GO:0002675:positive regulation of acute inflammatory response;GO:0002690:positive regulation of leukocyte chemotaxis;GO:0006469:negative regulation of protein kinase activity;GO:0006953:acute-phase response;GO:0006954:inflammatory response;GO:0006955:im…
ENSG00000128016	66	4897	2.12	3.64895286535942	ZFP36	GO:0000122:negative regulation of transcription from RNA polymerase II promoter;GO:0000288:nuclear-transcribed mRNA catabolic process
ENSG00000169429	67	9967	2.11	3.28024438494995	IL8	GO:0001525:angiogenesis;GO:0002237:response to molecule of bacterial origin;GO:0006928:movement of cell or subcellular component;GO:0006954:inflammatory response;GO:0006955:immune response;GO:0006987:activation of signaling protein activity involved in unfolded protein response;GO:0007050:cell cycle arrest;GO:0007165:signal transduction;GO:0007186:G-protein coupled receptor signaling pathway;GO:0…
ENSG00000120694	68	4217	2.1	3.23854432896051	HSPH1	GO:0006950:response to stress;GO:0006986:response to unfolded protein;GO:0045345:positive regulation of MHC class I biosynthetic process;GO:0051085:chaperone mediated protein folding requiring cofactor;GO:0051135:positive regulation of NK T cell activation;
ENSG00000189057	69	12564	-2.07	-3.3900847650951	FAM111B	-
ENSG00000177706	70	11119	-2.07	-3.22848853228988	FAM20C	GO:0001501:skeletal system development;GO:0030501:positive regulation of bone mineralization;GO:0036179:osteoclast maturation;GO:0040036:regulation of fibroblast growth factor receptor signaling pathway;GO:0045669:positive regulation of osteoblast differentiation;GO:0051174:regulation of phosphorus metabolic process;GO:0070166:enamel mineralization;GO:0071895:odontoblast differentiation;GO:009718…
ENSG00000183696	71	11813	1.99	3.19256790771388	UPP1	GO:0006139:nucleobase-containing compound metabolic process;GO:0006206:pyrimidine nucleobase metabolic process;GO:0006220:pyrimidine nucleotide metabolic process;GO:0009116:nucleoside metabolic process;GO:0009166:nucleotide catabolic process;GO:0042149:cellular response to glucose starvation;GO:0043097:pyrimidine nucleoside salvage;GO:0044206:UMP salvage;GO:0044281:small molecule metabolic proces…
ENSG00000101280	72	2094	1.98	4.49500502075774	ANGPT4	GO:0001525:angiogenesis;GO:0001935:endothelial cell proliferation;GO:0007171:activation of transmembrane receptor protein tyrosine kinase activity;GO:0007596:blood coagulation;GO:0010595:positive regulation of endothelial cell migration;GO:0016525:negative regulation of angiogenesis;GO:0043066:negative regulation of apoptotic process;GO:0043536:positive regulation of blood vessel endothelial cell…
ENSG00000269826	73	18238	1.97	8.22515149414087	RP11-158I3.3	-
ENSG00000269998	74	18289	1.97	5.03324942116499	RP11-272L13.3	-
ENSG00000163734	75	8892	1.96	3.63690334823688	CXCL3	GO:0006954:inflammatory response;GO:0006955:immune response;GO:0030593:neutrophil chemotaxis;
ENSG00000073756	76	1051	1.96	3.12212554815237	PTGS2	GO:0001516:prostaglandin biosynthetic process;GO:0001525:angiogenesis;GO:0006693:prostaglandin metabolic process;GO:0006928:movement of cell or subcellular component;GO:0006954:inflammatory response;GO:0006979:response to oxidative stress;GO:0007566:embryo implantation;GO:0007612:learning;GO:0007613:memory;GO:0008217:regulation of blood pressure;GO:0008285:negative regulation of cell proliferatio…
ENSG00000172602	77	10452	1.95	3.64942355194607	RND1	GO:0007015:actin filament organization;GO:0007162:negative regulation of cell adhesion;GO:0007264:small GTPase mediated signal transduction;GO:0007411:axon guidance;GO:0016322:neuron remodeling;
ENSG00000120129	78	4169	1.95	3.06874184393871	DUSP1	GO:0000188:inactivation of MAPK activity;GO:0001706:endoderm formation;GO:0006470:protein dephosphorylation;GO:0006979:response to oxidative stress;GO:0007049:cell cycle;GO:0009416:response to light stimulus;GO:0032355:response to estradiol;GO:0032526:response to retinoic acid;GO:0032870:cellular response to hormone stimulus;GO:0033574:response to testosterone;GO:0035556:intracellular signal tran…
ENSG00000198814	79	13221	1.95	3.04955350413453	GK	GO:0005975:carbohydrate metabolic process;GO:0006071:glycerol metabolic process;GO:0006072:glycerol-3-phosphate metabolic process;GO:0006641:triglyceride metabolic process;GO:0019432:triglyceride biosynthetic process;GO:0019563:glycerol catabolic process;GO:0044255:cellular lipid metabolic process;GO:0044281:small molecule metabolic process;GO:0046167:glycerol-3-phosphate biosynthetic process;
ENSG00000132646	80	5422	-1.95	-3.06465835888847	PCNA	GO:0000082:G1/S transition of mitotic cell cycle;GO:0000083:regulation of transcription involved in G1/S transition of mitotic cell cycle;GO:0000278:mitotic cell cycle;GO:0000722:telomere maintenance via recombination;GO:0000723:telomere maintenance;GO:0006260:DNA replication;GO:0006271:DNA strand elongation involved in DNA replication;GO:0006275:regulation of DNA replication;GO:0006281:DNA repai…
ENSG00000183260	81	11751	1.94	3.05365424603997	ABHD16B	-
ENSG00000113368	82	3456	-1.93	-2.97617177503844	LMNB1	GO:0006915:apoptotic process;GO:0006921:cellular component disassembly involved in execution phase of apoptosis;
ENSG00000117289	83	3901	-1.92	-2.98144753277723	TXNIP	GO:0000122:negative regulation of transcription from RNA polymerase II promoter;GO:0006351:transcription
ENSG00000162496	84	8627	-1.91	-3.24782879619992	DHRS3	GO:0001523:retinoid metabolic process;GO:0007601:visual perception;GO:0007603:phototransduction
ENSG00000160712	85	8454	1.91	3.89886275474453	IL6R	GO:0002384:hepatic immune response;GO:0002446:neutrophil mediated immunity;GO:0002548:monocyte chemotaxis;GO:0002690:positive regulation of leukocyte chemotaxis;GO:0006953:acute-phase response;GO:0008284:positive regulation of cell proliferation;GO:0010536:positive regulation of activation of Janus kinase activity;GO:0019221:cytokine-mediated signaling pathway;GO:0031018:endocrine pancreas develo…
ENSG00000169826	86	10019	1.9	2.95928320768782	CSGALNACT2	GO:0005975:carbohydrate metabolic process;GO:0030166:proteoglycan biosynthetic process;GO:0030203:glycosaminoglycan metabolic process;GO:0030204:chondroitin sulfate metabolic process;GO:0030206:chondroitin sulfate biosynthetic process;GO:0044281:small molecule metabolic process;GO:0050650:chondroitin sulfate proteoglycan biosynthetic process;GO:0050651:dermatan sulfate proteoglycan biosynthetic p…
ENSG00000163121	87	8757	1.88	4.3796177975065	NEURL3	GO:0016567:protein ubiquitination;
ENSG00000153292	88	7783	-1.88	-4.5451714384575	GPR110	GO:0007186:G-protein coupled receptor signaling pathway;GO:0007218:neuropeptide signaling pathway;
ENSG00000132669	89	5425	-1.87	-3.03607027274366	RIN2	GO:0006897:endocytosis;GO:0007165:signal transduction;GO:0007264:small GTPase mediated signal transduction;
ENSG00000179046	90	11272	1.86	3.1376962074896	TRIML2	GO:0016567:protein ubiquitination;GO:0032526:response to retinoic acid;
ENSG00000125735	91	4679	1.85	4.04669905273672	TNFSF14	GO:0006955:immune response;GO:0007165:signal transduction;GO:0008588:release of cytoplasmic sequestered NF-kappaB;GO:0031295:T cell costimulation;GO:0042098:T cell proliferation;GO:0042110:T cell activation;GO:0043029:T cell homeostasis;GO:0043154:negative regulation of cysteine-type endopeptidase activity involved in apoptotic process;GO:0071260:cellular response to mechanical stimulus;
ENSG00000168003	92	9722	1.85	2.9440941671528	SLC3A2	GO:0005975:carbohydrate metabolic process;GO:0006811:ion transport;GO:0006816:calcium ion transport;GO:0006865:amino acid transport;GO:0007596:blood coagulation;GO:0015827:tryptophan transport;GO:0016049:cell growth;GO:0050900:leukocyte migration;GO:0055085:transmembrane transport;GO:0060356:leucine import;
ENSG00000164761	93	9130	-1.82	-3.11687135464113	TNFRSF11B	GO:0001501:skeletal system development;GO:0006915:apoptotic process;GO:0007165:signal transduction;GO:0007584:response to nutrient;GO:0030198:extracellular matrix organization;GO:0032026:response to magnesium ion;GO:0042489:negative regulation of odontogenesis of dentin-containing tooth;GO:0042493:response to drug;GO:0043627:response to estrogen;GO:0045779:negative regulation of bone resorption;G…
ENSG00000253161	94	16642	1.8	3.12999217193543	RP11-150O12.1	-
ENSG00000051108	95	575	1.78	2.98991245464181	HERPUD1	GO:0006511:ubiquitin-dependent protein catabolic process;GO:0006874:cellular calcium ion homeostasis;GO:0006986:response to unfolded protein;GO:0006987:activation of signaling protein activity involved in unfolded protein response;GO:0030968:endoplasmic reticulum unfolded protein response;GO:0031396:regulation of protein ubiquitination;GO:0032092:positive regulation of protein binding;GO:0043154:…
ENSG00000125089	96	4610	1.77	2.94680032255644	SH3TC1	GO:0008150:biological_process;
ENSG00000162063	97	8569	-1.77	-2.91878235644287	CCNF	GO:0000320:re-entry into mitotic cell cycle;GO:0001890:placenta development;GO:0007067:mitotic nuclear division;GO:0010826:negative regulation of centrosome duplication;GO:0016567:protein ubiquitination;GO:0031146:SCF-dependent proteasomal ubiquitin-dependent protein catabolic process;GO:0051301:cell division;
ENSG00000140044	98	6447	1.74	3.3561205989312	JDP2	GO:0000122:negative regulation of transcription from RNA polymerase II promoter;GO:0006351:transcription
ENSG00000080824	99	1269	1.73	2.70210189849254	HSP90AA1	GO:0000086:G2/M transition of mitotic cell cycle;GO:0000278:mitotic cell cycle;GO:0006457:protein folding;GO:0006839:mitochondrial transport;GO:0006950:response to stress;GO:0006986:response to unfolded protein;GO:0007165:signal transduction;GO:0007411:axon guidance;GO:0038096:Fc-gamma receptor signaling pathway involved in phagocytosis;GO:0042026:protein refolding;GO:0044281:small molecule metab…
ENSG00000160570	100	8439	1.73	2.73889350852185	DEDD2	GO:0006351:transcription
ENSG00000164070	101	8979	1.73	2.92842695240812	HSPA4L	GO:0006457:protein folding;GO:0006986:response to unfolded protein;
ENSG00000123485	102	4454	-1.71	-2.75299396544213	HJURP	GO:0006334:nucleosome assembly;GO:0007049:cell cycle;GO:0007059:chromosome segregation;GO:0034080:CENP-A containing nucleosome assembly;GO:0043254:regulation of protein complex assembly;GO:0051101:regulation of DNA binding;
ENSG00000152253	103	7681	-1.71	-3.05626265852102	SPC25	GO:0000278:mitotic cell cycle;GO:0007052:mitotic spindle organization;GO:0007059:chromosome segregation;GO:0007067:mitotic nuclear division;GO:0051301:cell division;
ENSG00000143067	104	6762	1.7	2.74606677395697	ZNF697	GO:0006351:transcription
ENSG00000105835	105	2667	1.67	2.68987995943304	NAMPT	GO:0006766:vitamin metabolic process;GO:0006767:water-soluble vitamin metabolic process;GO:0006769:nicotinamide metabolic process;GO:0007165:signal transduction;GO:0007267:cell-cell signaling;GO:0008284:positive regulation of cell proliferation;GO:0008286:insulin receptor signaling pathway;GO:0009435:NAD biosynthetic process;GO:0019674:NAD metabolic process;GO:0044281:small molecule metabolic pro…
ENSG00000161011	106	8494	1.67	2.77621548459756	SQSTM1	GO:0001934:positive regulation of protein phosphorylation;GO:0006511:ubiquitin-dependent protein catabolic process;GO:0006914:autophagy;GO:0006950:response to stress;GO:0008104:protein localization;GO:0016197:endosomal transport;GO:0016236:macroautophagy;GO:0030154:cell differentiation;GO:0035556:intracellular signal transduction;GO:0043065:positive regulation of apoptotic process;GO:0043066:nega…
ENSG00000110172	107	3128	1.66	2.76346528300779	CHORDC1	GO:0006950:response to stress;GO:0010824:regulation of centrosome duplication;GO:0061077:chaperone-mediated protein folding;GO:0080134:regulation of response to stress;GO:1900034:regulation of cellular response to heat;GO:2000299:negative regulation of Rho-dependent protein serine/threonine kinase activity;
ENSG00000235027	108	15497	1.66	3.67337232574936	AC068580.6	-
ENSG00000153162	109	7767	1.66	4.34515851133778	BMP6	GO:0001501:skeletal system development;GO:0001649:osteoblast differentiation;GO:0001654:eye development;GO:0001822:kidney development;GO:0001938:positive regulation of endothelial cell proliferation;GO:0001958:endochondral ossification;GO:0003323:type B pancreatic cell development;GO:0006954:inflammatory response;GO:0006955:immune response;GO:0010862:positive regulation of pathway-restricted SMAD…
ENSG00000065911	110	803	1.66	2.63316076115284	MTHFD2	GO:0006730:one-carbon metabolic process;GO:0009396:folic acid-containing compound biosynthetic process;GO:0009408:response to heat;GO:0046653:tetrahydrofolate metabolic process;
ENSG00000067798	111	861	1.65	2.99631256016746	NAV3	-
ENSG00000247095	112	16300	-1.65	-3.30632244029384	MIR210HG	-
ENSG00000143322	113	6800	1.65	2.67889648134662	ABL2	GO:0006464:cellular protein modification process;GO:0007155:cell adhesion;GO:0007165:signal transduction;GO:0007411:axon guidance;GO:0010506:regulation of autophagy;GO:0010976:positive regulation of neuron projection development;GO:0018108:peptidyl-tyrosine phosphorylation;GO:0030100:regulation of endocytosis;GO:0030155:regulation of cell adhesion;GO:0051017:actin filament bundle assembly;GO:0051…
ENSG00000271303	114	18407	1.63	3.11784333134518	SRXN1	GO:0006979:response to oxidative stress;
ENSG00000135842	115	5828	1.63	2.66680160190923	FAM129A	GO:0001933:negative regulation of protein phosphorylation;GO:0001934:positive regulation of protein phosphorylation;GO:0034976:response to endoplasmic reticulum stress;GO:0045727:positive regulation of translation;
ENSG00000125968	116	4730	-1.63	-2.58980873610841	ID1	GO:0000122:negative regulation of transcription from RNA polymerase II promoter;GO:0001525:angiogenesis;GO:0001886:endothelial cell morphogenesis;GO:0006351:transcription
ENSG00000049130	117	545	1.62	2.99305254422065	KITLG	GO:0001755:neural crest cell migration;GO:0002763:positive regulation of myeloid leukocyte differentiation;GO:0007155:cell adhesion;GO:0007165:signal transduction;GO:0007173:epidermal growth factor receptor signaling pathway;GO:0008283:cell proliferation;GO:0008543:fibroblast growth factor receptor signaling pathway;GO:0008584:male gonad development;GO:0030097:hemopoiesis;GO:0033026:negative regu…
ENSG00000145386	118	7069	-1.61	-2.68918473937532	CCNA2	GO:0000079:regulation of cyclin-dependent protein serine/threonine kinase activity;GO:0000086:G2/M transition of mitotic cell cycle;GO:0000278:mitotic cell cycle;GO:0007067:mitotic nuclear division;GO:0007095:mitotic G2 DNA damage checkpoint;GO:0007265:Ras protein signal transduction;GO:0045893:positive regulation of transcription
ENSG00000105516	119	2601	-1.61	-3.82278129372812	DBP	GO:0001889:liver development;GO:0006357:regulation of transcription from RNA polymerase II promoter;GO:0045944:positive regulation of transcription from RNA polymerase II promoter;GO:0048511:rhythmic process;
ENSG00000064300	120	738	1.6	3.55300843725078	NGFR	GO:0006886:intracellular protein transport;GO:0007411:axon guidance;GO:0007417:central nervous system development;GO:0010468:regulation of gene expression;GO:0016048:detection of temperature stimulus;GO:0021675:nerve development;GO:0031069:hair follicle morphogenesis;GO:0031293:membrane protein intracellular domain proteolysis;GO:0040037:negative regulation of fibroblast growth factor receptor si…
ENSG00000029993	121	395	-1.6	-2.71269428819544	HMGB3	GO:0006310:DNA recombination;GO:0007275:multicellular organismal development;
ENSG00000148841	122	7396	1.59	2.81358490639809	ITPRIP	GO:0043066:negative regulation of apoptotic process;
ENSG00000188211	123	12443	1.58	3.46251876020013	NCR3LG1	-
ENSG00000073146	124	1035	1.58	4.51755226096309	MOV10L1	GO:0007275:multicellular organismal development;GO:0007281:germ cell development;GO:0007283:spermatogenesis;
ENSG00000166900	125	9512	1.58	2.67224544194721	STX3	GO:0006836:neurotransmitter transport;GO:0006886:intracellular protein transport;GO:0006887:exocytosis;GO:0016192:vesicle-mediated transport;GO:0031175:neuron projection development;
ENSG00000120217	126	4176	1.57	2.83143514063632	CD274	GO:0006955:immune response;GO:0007165:signal transduction;GO:0007166:cell surface receptor signaling pathway;GO:0031295:T cell costimulation;GO:0042102:positive regulation of T cell proliferation;GO:0042130:negative regulation of T cell proliferation;GO:2001181:positive regulation of interleukin-10 secretion;
ENSG00000174684	127	10732	-1.56	-2.86409241321167	B3GNT1	GO:0005975:carbohydrate metabolic process;GO:0006486:protein glycosylation;GO:0018146:keratan sulfate biosynthetic process;GO:0030203:glycosaminoglycan metabolic process;GO:0030311:poly-N-acetyllactosamine biosynthetic process;GO:0042339:keratan sulfate metabolic process;GO:0044281:small molecule metabolic process;
ENSG00000229644	128	14916	1.55	2.74218075865598	NAMPTL	GO:0009435:NAD biosynthetic process;
ENSG00000116761	129	3841	1.54	2.76588271104619	CTH	GO:0000096:sulfur amino acid metabolic process;GO:0000098:sulfur amino acid catabolic process;GO:0006534:cysteine metabolic process;GO:0018272:protein-pyridoxal-5-phosphate linkage via peptidyl-N6-pyridoxal phosphate-L-lysine;GO:0019344:cysteine biosynthetic process;GO:0019346:transsulfuration;GO:0030968:endoplasmic reticulum unfolded protein response;GO:0034641:cellular nitrogen compound metabol…
ENSG00000113742	130	3500	1.53	2.76028179124075	CPEB4	-
ENSG00000134986	131	5688	-1.53	-2.90759764783619	NREP	GO:0017015:regulation of transforming growth factor beta receptor signaling pathway;GO:0031103:axon regeneration;GO:0045664:regulation of neuron differentiation;
ENSG00000074935	132	1085	1.52	2.66357655662234	TUBE1	GO:0007098:centrosome cycle;GO:0051258:protein polymerization;
ENSG00000116717	133	3832	1.52	2.71501031016622	GADD45A	GO:0000079:regulation of cyclin-dependent protein serine/threonine kinase activity;GO:0006281:DNA repair;GO:0006469:negative regulation of protein kinase activity;GO:0006915:apoptotic process;GO:0007050:cell cycle arrest;GO:0007098:centrosome cycle;GO:0042770:signal transduction in response to DNA damage;GO:0071260:cellular response to mechanical stimulus;GO:0071479:cellular response to ionizing …
ENSG00000164400	134	9068	1.52	3.11505605307775	CSF2	GO:0001892:embryonic placenta development;GO:0006955:immune response;GO:0008284:positive regulation of cell proliferation;GO:0010628:positive regulation of gene expression;GO:0010744:positive regulation of macrophage derived foam cell differentiation;GO:0032747:positive regulation of interleukin-23 production;GO:0042045:epithelial fluid transport;GO:0042116:macrophage activation;GO:0042523:positi…
ENSG00000151014	135	7556	1.52	2.67482992040403	CCRN4L	GO:0000290:deadenylation-dependent decapping of nuclear-transcribed mRNA;GO:0006355:regulation of transcription
ENSG00000076248	136	1134	-1.51	-2.86105785038521	UNG	GO:0006281:DNA repair;GO:0006284:base-excision repair;GO:0016446:somatic hypermutation of immunoglobulin genes;GO:0016447:somatic recombination of immunoglobulin gene segments;GO:0019048:modulation by virus of host morphology or physiology;
ENSG00000150991	137	7552	1.5	2.57489163507649	UBC	GO:0000082:G1/S transition of mitotic cell cycle;GO:0000122:negative regulation of transcription from RNA polymerase II promoter;GO:0000187:activation of MAPK activity;GO:0000209:protein polyubiquitination;GO:0000278:mitotic cell cycle;GO:0002224:toll-like receptor signaling pathway;GO:0002474:antigen processing and presentation of peptide antigen via MHC class I;GO:0002479:antigen processing and…
ENSG00000048052	138	531	1.49	2.94721640347604	HDAC9	GO:0000122:negative regulation of transcription from RNA polymerase II promoter;GO:0006351:transcription
ENSG00000148677	139	7380	1.49	3.00668570655896	ANKRD1	GO:0000122:negative regulation of transcription from RNA polymerase II promoter;GO:0010976:positive regulation of neuron projection development;GO:0035690:cellular response to drug;GO:0035914:skeletal muscle cell differentiation;GO:0035994:response to muscle stretch;GO:0043065:positive regulation of apoptotic process;GO:0043517:positive regulation of DNA damage response
ENSG00000213347	140	13823	-1.49	-2.97483012069218	MXD3	GO:0006351:transcription
ENSG00000160298	141	8412	-1.48	-2.82067488274879	C21orf58	-
ENSG00000115738	142	3715	1.47	3.00595681486376	ID2	GO:0000122:negative regulation of transcription from RNA polymerase II promoter;GO:0001656:metanephros development;GO:0001779:natural killer cell differentiation;GO:0003149:membranous septum morphogenesis;GO:0003166:bundle of His development;GO:0007275:multicellular organismal development;GO:0009649:entrainment of circadian clock;GO:0010628:positive regulation of gene expression;GO:0010629:negati…
ENSG00000242147	143	16038	-1.47	-2.96307396389604	RP13-463N16.6	-
ENSG00000128408	144	4927	-1.47	-3.65592514046448	RIBC2	-
ENSG00000237649	145	15762	-1.46	-2.48593040806373	KIFC1	GO:0000070:mitotic sister chromatid segregation;GO:0007018:microtubule-based movement;GO:0007596:blood coagulation;GO:0051301:cell division;
ENSG00000095752	146	1714	1.43	2.5501578035485	IL11	GO:0007267:cell-cell signaling;GO:0008284:positive regulation of cell proliferation;GO:0030168:platelet activation;GO:0030183:B cell differentiation;GO:0030219:megakaryocyte differentiation;GO:0033138:positive regulation of peptidyl-serine phosphorylation;GO:0043410:positive regulation of MAPK cascade;GO:0045444:fat cell differentiation;GO:0045944:positive regulation of transcription from RNA pol…
ENSG00000161888	147	8550	-1.43	-2.91459404888104	SPC24	GO:0000278:mitotic cell cycle;GO:0007067:mitotic nuclear division;GO:0051301:cell division;
ENSG00000106003	148	2698	-1.43	-3.02557660169479	LFNG	GO:0001541:ovarian follicle development;GO:0007143:female meiotic division;GO:0007219:Notch signaling pathway;GO:0007386:compartment pattern specification;GO:0009887:organ morphogenesis;GO:0032092:positive regulation of protein binding;GO:0045747:positive regulation of Notch signaling pathway;
ENSG00000152990	149	7749	-1.43	-2.7089854298644	GPR125	GO:0007186:G-protein coupled receptor signaling pathway;GO:0007218:neuropeptide signaling pathway;
ENSG00000198853	150	13240	1.42	2.48352923190626	RUSC2	-
ENSG00000260877	151	17473	-1.42	-4.02921648723125	RP11-211G23.2	-
ENSG00000134222	152	5580	-1.42	-2.70165845605369	PSRC1	GO:0001578:microtubule bundle formation;GO:0007049:cell cycle;GO:0007080:mitotic metaphase plate congression;GO:0030308:negative regulation of cell growth;GO:0031116:positive regulation of microtubule polymerization;GO:0045893:positive regulation of transcription
ENSG00000124216	153	4525	1.42	2.8117845273451	SNAI1	GO:0000122:negative regulation of transcription from RNA polymerase II promoter;GO:0001649:osteoblast differentiation;GO:0001707:mesoderm formation;GO:0001837:epithelial to mesenchymal transition;GO:0010718:positive regulation of epithelial to mesenchymal transition;GO:0010957:negative regulation of vitamin D biosynthetic process;GO:0016477:cell migration;GO:0030335:positive regulation of cell mi…
ENSG00000112984	154	3424	-1.42	-2.65266596436833	KIF20A	GO:0000278:mitotic cell cycle;GO:0000910:cytokinesis;GO:0001578:microtubule bundle formation;GO:0007018:microtubule-based movement;GO:0015031:protein transport;GO:0016192:vesicle-mediated transport;
ENSG00000123080	155	4407	-1.41	-2.69109874253967	CDKN2C	GO:0000079:regulation of cyclin-dependent protein serine/threonine kinase activity;GO:0000082:G1/S transition of mitotic cell cycle;GO:0000278:mitotic cell cycle;GO:0007050:cell cycle arrest;GO:0008285:negative regulation of cell proliferation;GO:0030308:negative regulation of cell growth;GO:0042326:negative regulation of phosphorylation;GO:0048709:oligodendrocyte differentiation;
ENSG00000198695	156	13178	-1.41	-2.67534675404388	MT-ND6	GO:0006120:mitochondrial electron transport
ENSG00000172548	157	10445	1.4	4.95354442592262	NIPAL4	-
ENSG00000165388	158	9229	-1.4	-3.50223891697963	ZNF488	GO:0006351:transcription
ENSG00000131747	159	5302	-1.4	-2.51801993702308	TOP2A	GO:0000278:mitotic cell cycle;GO:0000712:resolution of meiotic recombination intermediates;GO:0000819:sister chromatid segregation;GO:0006260:DNA replication;GO:0006261:DNA-dependent DNA replication;GO:0006265:DNA topological change;GO:0006266:DNA ligation;GO:0006281:DNA repair;GO:0006312:mitotic recombination;GO:0006974:cellular response to DNA damage stimulus;GO:0007059:chromosome segregation;G…
ENSG00000125378	160	4632	1.4	2.78961535732994	BMP4	GO:0000122:negative regulation of transcription from RNA polymerase II promoter;GO:0000186:activation of MAPKK activity;GO:0001525:angiogenesis;GO:0001649:osteoblast differentiation;GO:0001657:ureteric bud development;GO:0001658:branching involved in ureteric bud morphogenesis;GO:0001759:organ induction;GO:0001822:kidney development;GO:0001823:mesonephros development;GO:0001843:neural tube closur…
ENSG00000023909	161	354	1.4	2.51385371615689	GCLM	GO:0000096:sulfur amino acid metabolic process;GO:0006534:cysteine metabolic process;GO:0006536:glutamate metabolic process;GO:0006750:glutathione biosynthetic process;GO:0006805:xenobiotic metabolic process;GO:0006979:response to oxidative stress;GO:0034641:cellular nitrogen compound metabolic process;GO:0035229:positive regulation of glutamate-cysteine ligase activity;GO:0042493:response to dru…
ENSG00000109971	162	3104	1.4	2.40543635395819	HSPA8	GO:0006351:transcription
ENSG00000166851	163	9501	-1.4	-2.64745657627013	PLK1	GO:0000070:mitotic sister chromatid segregation;GO:0000086:G2/M transition of mitotic cell cycle;GO:0000122:negative regulation of transcription from RNA polymerase II promoter;GO:0000278:mitotic cell cycle;GO:0000910:cytokinesis;GO:0001578:microtubule bundle formation;GO:0006468:protein phosphorylation;GO:0007067:mitotic nuclear division;GO:0007077:mitotic nuclear envelope disassembly;GO:0007091…
ENSG00000184205	164	11882	1.4	2.41509409288169	TSPYL2	GO:0006334:nucleosome assembly;GO:0006351:transcription
ENSG00000186193	165	12201	-1.4	-2.42767605330448	SAPCD2	-
ENSG00000198855	166	13241	1.39	2.57577534405086	FICD	GO:0018117:protein adenylylation;
ENSG00000101003	167	2044	-1.39	-2.41406878213786	GINS1	GO:0000278:mitotic cell cycle;GO:0001833:inner cell mass cell proliferation;GO:0006271:DNA strand elongation involved in DNA replication;
ENSG00000105499	168	2598	1.39	3.29793257866933	PLA2G4C	GO:0006644:phospholipid metabolic process;GO:0006954:inflammatory response;GO:0007567:parturition;GO:0008152:metabolic process;GO:0009395:phospholipid catabolic process;GO:0019369:arachidonic acid metabolic process;GO:0035556:intracellular signal transduction;GO:0036149:phosphatidylinositol acyl-chain remodeling;GO:0036151:phosphatidylcholine acyl-chain remodeling;GO:0036152:phosphatidylethanolam…
ENSG00000135069	169	5701	1.39	2.3662057540436	PSAT1	GO:0006564:L-serine biosynthetic process;GO:0008615:pyridoxine biosynthetic process;GO:0008652:cellular amino acid biosynthetic process;GO:0034641:cellular nitrogen compound metabolic process;GO:0044281:small molecule metabolic process;
ENSG00000122877	170	4393	1.38	3.65024653891693	EGR2	GO:0006366:transcription from RNA polymerase II promoter;GO:0006611:protein export from nucleus;GO:0007420:brain development;GO:0007422:peripheral nervous system development;GO:0007611:learning or memory;GO:0007622:rhythmic behavior;GO:0008045:motor neuron axon guidance;GO:0014037:Schwann cell differentiation;GO:0016925:protein sumoylation;GO:0021612:facial nerve structural organization;GO:002166…
ENSG00000178343	171	11191	-1.37	-3.77728714441145	SHISA3	GO:0007275:multicellular organismal development;
ENSG00000204531	172	13496	-1.37	-2.90051672165606	POU5F1	GO:0001714:endodermal cell fate specification;GO:0001824:blastocyst development;GO:0003130:BMP signaling pathway involved in heart induction;GO:0006355:regulation of transcription
ENSG00000139291	173	6363	-1.37	-2.76475579071372	TMEM19	-
ENSG00000006459	174	114	1.36	2.67482274670218	KDM7A	-
ENSG00000136826	175	5980	1.35	2.4350086676549	KLF4	GO:0000122:negative regulation of transcription from RNA polymerase II promoter;GO:0006366:transcription from RNA polymerase II promoter;GO:0007500:mesodermal cell fate determination;GO:0008285:negative regulation of cell proliferation;GO:0009913:epidermal cell differentiation;GO:0014067:negative regulation of phosphatidylinositol 3-kinase signaling;GO:0014740:negative regulation of muscle hyperp…
ENSG00000124875	176	4604	-1.33	-2.37407657432479	CXCL6	GO:0006935:chemotaxis;GO:0006954:inflammatory response;GO:0006955:immune response;GO:0007165:signal transduction;GO:0007267:cell-cell signaling;
ENSG00000113361	177	3455	-1.33	-3.17041341076776	CDH6	GO:0007155:cell adhesion;GO:0007156:homophilic cell adhesion via plasma membrane adhesion molecules;GO:0034329:cell junction assembly;GO:0034332:adherens junction organization;GO:0045216:cell-cell junction organization;
ENSG00000165507	178	9250	-1.33	-3.06460924927052	C10orf10	-
ENSG00000172216	179	10399	1.32	2.31599881325771	CEBPB	GO:0001892:embryonic placenta development;GO:0006355:regulation of transcription
ENSG00000034063	180	422	-1.32	-2.41926181576946	UHRF1	GO:0000122:negative regulation of transcription from RNA polymerase II promoter;GO:0006281:DNA repair;GO:0006351:transcription
ENSG00000173334	181	10564	1.31	2.39701159401952	TRIB1	GO:0006468:protein phosphorylation;GO:0006469:negative regulation of protein kinase activity;GO:0007254:JNK cascade;GO:0014912:negative regulation of smooth muscle cell migration;GO:0031665:negative regulation of lipopolysaccharide-mediated signaling pathway;GO:0032436:positive regulation of proteasomal ubiquitin-dependent protein catabolic process;GO:0032496:response to lipopolysaccharide;GO:004…
ENSG00000253746	182	16705	1.31	3.00785142665308	RP11-527N22.2	-
ENSG00000171631	183	10313	-1.31	-2.91852194226202	P2RY6	GO:0007200:phospholipase C-activating G-protein coupled receptor signaling pathway;GO:0014911:positive regulation of smooth muscle cell migration;GO:0030321:transepithelial chloride transport;
ENSG00000224411	184	14363	1.31	2.63352513734717	RP11-1033A18.1	-
ENSG00000142528	185	6711	1.31	2.46113593574331	ZNF473	GO:0006355:regulation of transcription
ENSG00000171848	186	10345	-1.31	-2.2991135925658	RRM2	GO:0000082:G1/S transition of mitotic cell cycle;GO:0000083:regulation of transcription involved in G1/S transition of mitotic cell cycle;GO:0000278:mitotic cell cycle;GO:0006260:DNA replication;GO:0009186:deoxyribonucleoside diphosphate metabolic process;GO:0009263:deoxyribonucleotide biosynthetic process;GO:0015949:nucleobase-containing small molecule interconversion;GO:0044281:small molecule m…
ENSG00000162413	187	8611	1.31	2.38731497379446	KLHL21	GO:0000910:cytokinesis;GO:0007067:mitotic nuclear division;GO:0016567:protein ubiquitination;GO:0051322:anaphase;
ENSG00000133401	188	5509	1.31	2.42100510006059	PDZD2	GO:0007155:cell adhesion;
ENSG00000233822	189	15362	1.3	3.88332911012862	HIST1H2BN	GO:0006334:nucleosome assembly;
ENSG00000171388	190	10273	-1.3	-4.01826300659895	APLN	GO:0002026:regulation of the force of heart contraction;GO:0006955:immune response;GO:0007165:signal transduction;GO:0007595:lactation;GO:0008284:positive regulation of cell proliferation;GO:0031652:positive regulation of heat generation;GO:0042327:positive regulation of phosphorylation;GO:0042756:drinking behavior;GO:0043576:regulation of respiratory gaseous exchange;GO:0045776:negative regulati…
ENSG00000169683	191	9998	-1.3	-2.42393464596141	LRRC45	-
ENSG00000250033	192	16470	1.29	6.78793145890565	SLC7A11-AS1	-
ENSG00000215154	193	14053	1.29	2.86304738964604	AC141586.5	-
ENSG00000157168	194	8101	1.29	2.58455080090699	NRG1	GO:0000165:MAPK cascade;GO:0000902:cell morphogenesis;GO:0003161:cardiac conduction system development;GO:0003222:ventricular trabecula myocardium morphogenesis;GO:0007154:cell communication;GO:0007169:transmembrane receptor protein tyrosine kinase signaling pathway;GO:0007171:activation of transmembrane receptor protein tyrosine kinase activity;GO:0007173:epidermal growth factor receptor signali…
ENSG00000161681	195	8540	1.29	2.70268379585188	SHANK1	GO:0006461:protein complex assembly;GO:0007016:cytoskeletal anchoring at plasma membrane;GO:0007616:long-term memory;GO:0008306:associative learning;GO:0032232:negative regulation of actin filament bundle assembly;GO:0035176:social behavior;GO:0035418:protein localization to synapse;GO:0042048:olfactory behavior;GO:0046959:habituation;GO:0050885:neuromuscular process controlling balance;GO:005089…
ENSG00000177606	196	11102	1.29	2.33625347947797	JUN	GO:0001525:angiogenesis;GO:0001774:microglial cell activation;GO:0001836:release of cytochrome c from mitochondria;GO:0001889:liver development;GO:0001938:positive regulation of endothelial cell proliferation;GO:0002224:toll-like receptor signaling pathway;GO:0002755:MyD88-dependent toll-like receptor signaling pathway;GO:0002756:MyD88-independent toll-like receptor signaling pathway;GO:0003151:o…
ENSG00000115902	197	3736	1.29	2.40105320824642	SLC1A4	GO:0006811:ion transport;GO:0006821:chloride transport;GO:0006865:amino acid transport;GO:0006868:glutamine transport;GO:0015808:L-alanine transport;GO:0015811:L-cystine transport;GO:0015824:proline transport;GO:0015825:L-serine transport;GO:0015826:threonine transport;GO:0034589:hydroxyproline transport;GO:0035249:synaptic transmission
ENSG00000198712	198	13181	-1.29	-2.26805284814231	MT-CO2	GO:0006123:mitochondrial electron transport
ENSG00000244128	199	16165	1.28	3.04847703105909	RP11-85M11.2	-
ENSG00000111846	200	3300	1.28	2.32058029658768	GCNT2	GO:0006024:glycosaminoglycan biosynthetic process;GO:0006486:protein glycosylation;GO:0007275:multicellular organismal development;
ENSG00000254429	201	16762	-1.27	-4.11336460708826	CTD-2562J17.7	-
ENSG00000130066	202	5077	1.27	2.62134130349409	SAT1	GO:0001525:angiogenesis;GO:0006595:polyamine metabolic process;GO:0006596:polyamine biosynthetic process;GO:0009447:putrescine catabolic process;GO:0034641:cellular nitrogen compound metabolic process;GO:0042127:regulation of cell proliferation;GO:0044281:small molecule metabolic process;
ENSG00000166592	203	9456	1.26	2.7723260926067	RRAD	GO:0007165:signal transduction;GO:0007264:small GTPase mediated signal transduction;
ENSG00000197714	204	12965	1.26	3.4818826400218	ZNF460	GO:0006351:transcription
ENSG00000173894	205	10633	-1.26	-2.50440751266065	CBX2	GO:0000122:negative regulation of transcription from RNA polymerase II promoter;GO:0006351:transcription
ENSG00000162073	206	8572	-1.25	-2.4500754181325	PAQR4	-
ENSG00000123908	207	4483	1.25	2.27443319474481	AGO2	GO:0006351:transcription
ENSG00000198938	208	13281	-1.24	-2.24603608961474	MT-CO3	GO:0006123:mitochondrial electron transport
ENSG00000187134	209	12319	1.24	2.26649073708275	AKR1C1	GO:0001523:retinoid metabolic process;GO:0006805:xenobiotic metabolic process;GO:0007586:digestion;GO:0007603:phototransduction
ENSG00000111665	210	3261	-1.24	-2.35070936328437	CDCA3	GO:0007067:mitotic nuclear division;GO:0008150:biological_process;GO:0016567:protein ubiquitination;GO:0051301:cell division;
ENSG00000007968	211	156	-1.23	-2.95062300192416	E2F2	GO:0000278:mitotic cell cycle;GO:0006367:transcription initiation from RNA polymerase II promoter;GO:0006915:apoptotic process;GO:0051726:regulation of cell cycle;
ENSG00000170006	212	10053	1.23	2.35960835481977	TMEM154	-
ENSG00000162616	213	8652	1.23	2.46778852757732	DNAJB4	GO:0006457:protein folding;GO:0006986:response to unfolded protein;GO:0009408:response to heat;
ENSG00000251003	214	16552	1.23	3.16259667036918	RP11-152P17.2	-
ENSG00000128917	215	4984	1.23	3.40071082680964	DLL4	GO:0000122:negative regulation of transcription from RNA polymerase II promoter;GO:0001525:angiogenesis;GO:0001569:patterning of blood vessels;GO:0001974:blood vessel remodeling;GO:0003208:cardiac ventricle morphogenesis;GO:0003209:cardiac atrium morphogenesis;GO:0003222:ventricular trabecula myocardium morphogenesis;GO:0003344:pericardium morphogenesis;GO:0007165:signal transduction;GO:0007219:N…
ENSG00000153879	216	7817	1.23	2.19531141089783	CEBPG	GO:0001889:liver development;GO:0006351:transcription
ENSG00000176124	217	10925	-1.21	-2.95953378821953	DLEU1	-
ENSG00000160282	218	8407	1.21	3.62464278379149	FTCD	GO:0006548:histidine catabolic process;GO:0006760:folic acid-containing compound metabolic process;GO:0007010:cytoskeleton organization;GO:0019556:histidine catabolic process to glutamate and formamide;GO:0019557:histidine catabolic process to glutamate and formate;GO:0034641:cellular nitrogen compound metabolic process;GO:0035999:tetrahydrofolate interconversion;GO:0044237:cellular metabolic pro…
ENSG00000214357	219	13980	-1.21	-2.73961176467566	NEURL1B	GO:0007219:Notch signaling pathway;GO:0016567:protein ubiquitination;
ENSG00000269416	220	18204	-1.21	-2.71277449232774	CTB-175P5.4	-
ENSG00000124225	221	4529	-1.21	-2.24080114962387	PMEPA1	GO:0007179:transforming growth factor beta receptor signaling pathway;GO:0030512:negative regulation of transforming growth factor beta receptor signaling pathway;GO:0030521:androgen receptor signaling pathway;
ENSG00000113739	222	3499	1.21	2.45277634980947	STC2	GO:0006874:cellular calcium ion homeostasis;GO:0006979:response to oxidative stress;GO:0007166:cell surface receptor signaling pathway;GO:0007267:cell-cell signaling;GO:0007566:embryo implantation;GO:0007584:response to nutrient;GO:0030968:endoplasmic reticulum unfolded protein response;GO:0033280:response to vitamin D;GO:0040015:negative regulation of multicellular organism growth;GO:0043434:res…
ENSG00000131018	223	5218	1.21	2.25705768664652	SYNE1	GO:0006997:nucleus organization;GO:0007030:Golgi organization;GO:0008219:cell death;GO:0042692:muscle cell differentiation;GO:0090286:cytoskeletal anchoring at nuclear membrane;GO:0090292:nuclear matrix anchoring at nuclear membrane;
ENSG00000134057	224	5562	-1.2	-2.23744944400113	CCNB1	GO:0000079:regulation of cyclin-dependent protein serine/threonine kinase activity;GO:0000082:G1/S transition of mitotic cell cycle;GO:0000086:G2/M transition of mitotic cell cycle;GO:0000236:mitotic prometaphase;GO:0000278:mitotic cell cycle;GO:0001556:oocyte maturation;GO:0001701:in utero embryonic development;GO:0001933:negative regulation of protein phosphorylation;GO:0006461:protein complex …
ENSG00000087586	225	1475	-1.2	-2.30142303735486	AURKA	GO:0000278:mitotic cell cycle;GO:0006468:protein phosphorylation;GO:0007049:cell cycle;GO:0007051:spindle organization;GO:0007067:mitotic nuclear division;GO:0030030:cell projection organization;GO:0031145:anaphase-promoting complex-dependent proteasomal ubiquitin-dependent protein catabolic process;GO:0031647:regulation of protein stability;GO:0045840:positive regulation of mitotic nuclear divis…
ENSG00000253295	226	16654	1.2	7.18106802578227	RP11-779O18.1	-
ENSG00000176890	227	11008	-1.2	-2.2309962818923	TYMS	GO:0000082:G1/S transition of mitotic cell cycle;GO:0000083:regulation of transcription involved in G1/S transition of mitotic cell cycle;GO:0000278:mitotic cell cycle;GO:0005976:polysaccharide metabolic process;GO:0006139:nucleobase-containing compound metabolic process;GO:0006206:pyrimidine nucleobase metabolic process;GO:0006231:dTMP biosynthetic process;GO:0006235:dTTP biosynthetic process;GO…
ENSG00000144354	228	6956	-1.2	-2.41390647183182	CDCA7	GO:0006351:transcription
ENSG00000118503	229	4002	1.2	2.36775002156989	TNFAIP3	GO:0001922:B-1 B cell homeostasis;GO:0002237:response to molecule of bacterial origin;GO:0002634:regulation of germinal center formation;GO:0002677:negative regulation of chronic inflammatory response;GO:0006508:proteolysis;GO:0006915:apoptotic process;GO:0006954:inflammatory response;GO:0016579:protein deubiquitination;GO:0031397:negative regulation of protein ubiquitination;GO:0032088:negative …
ENSG00000188522	230	12480	1.2	2.27911716337752	FAM83G	-
ENSG00000120885	231	4242	1.19	2.2504302798961	CLU	GO:0001836:release of cytochrome c from mitochondria;GO:0002576:platelet degranulation;GO:0006629:lipid metabolic process;GO:0006956:complement activation;GO:0006958:complement activation
ENSG00000129173	232	5005	-1.18	-2.79778228282463	E2F8	GO:0000122:negative regulation of transcription from RNA polymerase II promoter;GO:0001890:placenta development;GO:0002040:sprouting angiogenesis;GO:0006351:transcription
ENSG00000125817	233	4695	-1.18	-2.11758075034897	CENPB	GO:0006355:regulation of transcription
ENSG00000099860	234	1784	1.18	2.35845209929477	GADD45B	GO:0000185:activation of MAPKKK activity;GO:0000186:activation of MAPKK activity;GO:0006469:negative regulation of protein kinase activity;GO:0006915:apoptotic process;GO:0006950:response to stress;GO:0007275:multicellular organismal development;GO:0030154:cell differentiation;GO:0051726:regulation of cell cycle;
ENSG00000142178	235	6685	1.18	2.26634442833543	SIK1	GO:0000122:negative regulation of transcription from RNA polymerase II promoter;GO:0002028:regulation of sodium ion transport;GO:0006468:protein phosphorylation;GO:0007049:cell cycle;GO:0007346:regulation of mitotic cell cycle;GO:0010830:regulation of myotube differentiation;GO:0010868:negative regulation of triglyceride biosynthetic process;GO:0032792:negative regulation of CREB transcription fa…
ENSG00000134548	236	5630	1.17	3.80092939251778	C12orf39	-
ENSG00000123342	237	4435	1.17	3.13712035757223	MMP19	GO:0001525:angiogenesis;GO:0001541:ovarian follicle development;GO:0001542:ovulation from ovarian follicle;GO:0001554:luteolysis;GO:0006508:proteolysis;GO:0009725:response to hormone;GO:0022617:extracellular matrix disassembly;GO:0030154:cell differentiation;GO:0030198:extracellular matrix organization;GO:0030574:collagen catabolic process;GO:0051591:response to cAMP;
ENSG00000126785	238	4802	-1.17	-3.76963044173189	RHOJ	GO:0007264:small GTPase mediated signal transduction;GO:0007266:Rho protein signal transduction;GO:0008360:regulation of cell shape;GO:0030036:actin cytoskeleton organization;GO:0051056:regulation of small GTPase mediated signal transduction;GO:0061299:retina vasculature morphogenesis in camera-type eye;
ENSG00000108448	239	2946	1.17	2.25910873040572	TRIM16L	-
ENSG00000080986	240	1273	-1.17	-2.2393678488177	NDC80	GO:0000070:mitotic sister chromatid segregation;GO:0000132:establishment of mitotic spindle orientation;GO:0000278:mitotic cell cycle;GO:0007049:cell cycle;GO:0007051:spindle organization;GO:0007052:mitotic spindle organization;GO:0007059:chromosome segregation;GO:0007067:mitotic nuclear division;GO:0008608:attachment of spindle microtubules to kinetochore;GO:0048015:phosphatidylinositol-mediated…
ENSG00000171988	241	10370	1.17	2.24036009958425	JMJD1C	GO:0006351:transcription
ENSG00000196517	242	12715	1.16	2.50295029425145	SLC6A9	GO:0006810:transport;GO:0055085:transmembrane transport;
ENSG00000198804	243	13218	-1.16	-2.22081068273759	MT-CO1	GO:0006123:mitochondrial electron transport
ENSG00000144655	244	6991	1.16	2.25599406743025	CSRNP1	GO:0006351:transcription
ENSG00000006468	245	115	-1.16	-2.35588143357863	ETV1	GO:0006366:transcription from RNA polymerase II promoter;GO:0007411:axon guidance;GO:0007517:muscle organ development;GO:0007638:mechanosensory behavior;GO:0045893:positive regulation of transcription
ENSG00000164463	246	9079	1.16	2.22084188307069	CREBRF	GO:0000122:negative regulation of transcription from RNA polymerase II promoter;GO:0006351:transcription
ENSG00000168078	247	9741	-1.16	-2.25554525944903	PBK	GO:0006468:protein phosphorylation;GO:0007067:mitotic nuclear division;
ENSG00000257671	248	17053	-1.15	-2.55082904166634	RP3-416H24.1	-
ENSG00000075218	249	1094	-1.14	-2.14438016438434	GTSE1	GO:0000085:mitotic G2 phase;GO:0006977:DNA damage response
ENSG00000125740	250	4680	1.14	2.32726337449864	FOSB	GO:0000122:negative regulation of transcription from RNA polymerase II promoter;GO:0007275:multicellular organismal development;GO:0007610:behavior;GO:0071277:cellular response to calcium ion;
ENSG00000251381	251	16587	1.14	2.1855741333898	LINC00958	-
ENSG00000137821	252	6142	1.14	2.44886482353618	LRRC49	-
ENSG00000260822	253	17461	-1.14	-2.44081384661586	GS1-358P8.4	-
ENSG00000132510	254	5399	1.13	2.292221661745	KDM6B	GO:0006954:inflammatory response;GO:0016577:histone demethylation;GO:0045944:positive regulation of transcription from RNA polymerase II promoter;
ENSG00000109674	255	3073	-1.13	-2.43190796695334	NEIL3	GO:0006284:base-excision repair;GO:0006289:nucleotide-excision repair;
ENSG00000166086	256	9350	-1.12	-4.2645524354736	JAM3	GO:0001525:angiogenesis;GO:0001780:neutrophil homeostasis;GO:0002250:adaptive immune response;GO:0002318:myeloid progenitor cell differentiation;GO:0002523:leukocyte migration involved in inflammatory response;GO:0007160:cell-matrix adhesion;GO:0007286:spermatid development;GO:0007596:blood coagulation;GO:0030010:establishment of cell polarity;GO:0042552:myelination;GO:0050900:leukocyte migration…
ENSG00000184897	257	11983	-1.12	-2.31277195442155	H1FX	GO:0006334:nucleosome assembly;
ENSG00000108984	258	3018	-1.12	-3.59583737591148	MAP2K6	GO:0000165:MAPK cascade;GO:0000187:activation of MAPK activity;GO:0002224:toll-like receptor signaling pathway;GO:0002755:MyD88-dependent toll-like receptor signaling pathway;GO:0002756:MyD88-independent toll-like receptor signaling pathway;GO:0006351:transcription
ENSG00000123643	259	4469	1.12	2.37620696685456	SLC36A1	GO:0006811:ion transport;GO:0006865:amino acid transport;GO:0055085:transmembrane transport;
ENSG00000071575	260	982	-1.12	-2.35344094030072	TRIB2	GO:0006468:protein phosphorylation;GO:0006469:negative regulation of protein kinase activity;GO:0032436:positive regulation of proteasomal ubiquitin-dependent protein catabolic process;GO:0043405:regulation of MAP kinase activity;GO:0045081:negative regulation of interleukin-10 biosynthetic process;GO:0045599:negative regulation of fat cell differentiation;
ENSG00000225190	261	14448	1.11	2.20905507344705	PLEKHM1	GO:0035556:intracellular signal transduction;
ENSG00000044574	262	506	1.11	2.0881275616512	HSPA5	GO:0002576:platelet degranulation;GO:0006983:ER overload response;GO:0006987:activation of signaling protein activity involved in unfolded protein response;GO:0007596:blood coagulation;GO:0021589:cerebellum structural organization;GO:0021680:cerebellar Purkinje cell layer development;GO:0030168:platelet activation;GO:0030433:ER-associated ubiquitin-dependent protein catabolic process;GO:0030512:n…
ENSG00000197405	263	12903	1.11	3.837088776896	C5AR1	GO:0000187:activation of MAPK activity;GO:0006915:apoptotic process;GO:0006935:chemotaxis;GO:0006954:inflammatory response;GO:0006955:immune response;GO:0006968:cellular defense response;GO:0007165:signal transduction;GO:0007202:activation of phospholipase C activity;GO:0007204:positive regulation of cytosolic calcium ion concentration;GO:0007606:sensory perception of chemical stimulus;GO:0021534…
ENSG00000186594	264	12254	1.11	2.08281959948324	MIR22HG	-
ENSG00000071242	265	973	1.1	2.25482282173071	RPS6KA2	GO:0001556:oocyte maturation;GO:0002035:brain renin-angiotensin system;GO:0002224:toll-like receptor signaling pathway;GO:0002755:MyD88-dependent toll-like receptor signaling pathway;GO:0002756:MyD88-independent toll-like receptor signaling pathway;GO:0007165:signal transduction;GO:0007268:synaptic transmission;GO:0007411:axon guidance;GO:0007507:heart development;GO:0008285:negative regulation o…
ENSG00000205918	266	13670	1.1	3.55573703848383	PDPK2	-
ENSG00000166289	267	9396	1.1	2.22074944705381	PLEKHF1	GO:0006915:apoptotic process;GO:0007032:endosome organization;GO:0010508:positive regulation of autophagy;GO:0016050:vesicle organization;GO:0072659:protein localization to plasma membrane;
ENSG00000131737	268	5299	1.09	4.36151913202837	KRT34	GO:0008544:epidermis development;
ENSG00000154447	269	7877	1.09	2.08653278118901	SH3RF1	GO:0016567:protein ubiquitination;GO:0043066:negative regulation of apoptotic process;GO:0043154:negative regulation of cysteine-type endopeptidase activity involved in apoptotic process;GO:0046328:regulation of JNK cascade;GO:2001237:negative regulation of extrinsic apoptotic signaling pathway;
ENSG00000096092	270	1723	-1.09	-2.30869929805474	TMEM14A	-
ENSG00000173166	271	10535	1.08	2.6849648503915	RAPH1	GO:0007160:cell-matrix adhesion;GO:0007165:signal transduction;GO:0048675:axon extension;
ENSG00000138678	272	6286	1.08	2.49742814203877	AGPAT9	GO:0006644:phospholipid metabolic process;GO:0006654:phosphatidic acid biosynthetic process;GO:0016024:CDP-diacylglycerol biosynthetic process;GO:0019432:triglyceride biosynthetic process;GO:0032006:regulation of TOR signaling;GO:0044255:cellular lipid metabolic process;GO:0044281:small molecule metabolic process;GO:0046474:glycerophospholipid biosynthetic process;
ENSG00000105281	273	2561	1.08	1.98088450241832	SLC1A5	GO:0006811:ion transport;GO:0006865:amino acid transport;GO:0006868:glutamine transport;GO:0015804:neutral amino acid transport;GO:0055085:transmembrane transport;
ENSG00000223477	274	14274	-1.07	-2.56601704149106	LINC00842	-
ENSG00000077152	275	1160	-1.07	-2.24991404007784	UBE2T	GO:0006281:DNA repair;GO:0006513:protein monoubiquitination;GO:0006974:cellular response to DNA damage stimulus;GO:0035519:protein K29-linked ubiquitination;GO:0044314:protein K27-linked ubiquitination;GO:0051865:protein autoubiquitination;GO:0070534:protein K63-linked ubiquitination;GO:0070936:protein K48-linked ubiquitination;GO:0070979:protein K11-linked ubiquitination;GO:0085020:protein K6-li…
ENSG00000153071	276	7759	1.07	2.09111915488617	DAB2	GO:0000904:cell morphogenesis involved in differentiation;GO:0001701:in utero embryonic development;GO:0001921:positive regulation of receptor recycling;GO:0001934:positive regulation of protein phosphorylation;GO:0006898:receptor-mediated endocytosis;GO:0006907:pinocytosis;GO:0006915:apoptotic process;GO:0007257:activation of JUN kinase activity;GO:0007492:endoderm development;GO:0007588:excreti…
ENSG00000138160	277	6207	-1.07	-2.02097529372798	KIF11	GO:0007018:microtubule-based movement;GO:0007051:spindle organization;GO:0007052:mitotic spindle organization;GO:0007067:mitotic nuclear division;GO:0007100:mitotic centrosome separation;GO:0007596:blood coagulation;GO:0019886:antigen processing and presentation of exogenous peptide antigen via MHC class II;GO:0051301:cell division;GO:0090307:mitotic spindle assembly;
ENSG00000068001	278	868	-1.07	-2.17650768036442	HYAL2	GO:0000302:response to reactive oxygen species;GO:0001822:kidney development;GO:0002244:hematopoietic progenitor cell differentiation;GO:0005975:carbohydrate metabolic process;GO:0006027:glycosaminoglycan catabolic process;GO:0009615:response to virus;GO:0010259:multicellular organismal aging;GO:0010764:negative regulation of fibroblast migration;GO:0019064:fusion of virus membrane with host plas…
ENSG00000178104	279	11168	1.07	2.09387263120173	PDE4DIP	GO:0043623:cellular protein complex assembly;
ENSG00000175305	280	10816	-1.06	-2.48973598481827	CCNE2	GO:0000075:cell cycle checkpoint;GO:0000079:regulation of cyclin-dependent protein serine/threonine kinase activity;GO:0000082:G1/S transition of mitotic cell cycle;GO:0000278:mitotic cell cycle;GO:0006270:DNA replication initiation;GO:0007049:cell cycle;GO:0051301:cell division;
ENSG00000185633	281	12111	1.06	3.45209451917296	NDUFA4L2	-
ENSG00000188042	282	12421	-1.06	-2.03958287332303	ARL4C	GO:0007264:small GTPase mediated signal transduction;GO:0032456:endocytic recycling;
ENSG00000139946	283	6436	1.06	2.77949318584899	PELI2	GO:0001934:positive regulation of protein phosphorylation;GO:0002224:toll-like receptor signaling pathway;GO:0002755:MyD88-dependent toll-like receptor signaling pathway;GO:0008063:Toll signaling pathway;GO:0016567:protein ubiquitination;GO:0034134:toll-like receptor 2 signaling pathway;GO:0034142:toll-like receptor 4 signaling pathway;GO:0034146:toll-like receptor 5 signaling pathway;GO:0034162:…
ENSG00000170312	284	10097	-1.06	-2.08528681819887	CDK1	GO:0000082:G1/S transition of mitotic cell cycle;GO:0000083:regulation of transcription involved in G1/S transition of mitotic cell cycle;GO:0000086:G2/M transition of mitotic cell cycle;GO:0000165:MAPK cascade;GO:0000186:activation of MAPKK activity;GO:0000187:activation of MAPK activity;GO:0000226:microtubule cytoskeleton organization;GO:0000278:mitotic cell cycle;GO:0002224:toll-like receptor …
ENSG00000121068	285	4260	1.06	2.20601556972936	TBX2	GO:0000122:negative regulation of transcription from RNA polymerase II promoter;GO:0003148:outflow tract septum morphogenesis;GO:0003151:outflow tract morphogenesis;GO:0003203:endocardial cushion morphogenesis;GO:0003256:regulation of transcription from RNA polymerase II promoter involved in myocardial precursor cell differentiation;GO:0006351:transcription
ENSG00000143217	286	6784	-1.04	-3.66696233687429	PVRL4	GO:0007155:cell adhesion;GO:0019048:modulation by virus of host morphology or physiology;GO:0034329:cell junction assembly;GO:0034332:adherens junction organization;GO:0045216:cell-cell junction organization;
ENSG00000140350	287	6472	-1.04	-2.05370992985358	ANP32A	GO:0006351:transcription
ENSG00000179029	288	11269	-1.04	-2.26372329294092	TMEM107	GO:0008150:biological_process;GO:0021532:neural tube patterning;GO:0042384:cilium assembly;GO:0042733:embryonic digit morphogenesis;
ENSG00000181284	289	11505	-1.04	-2.18031157618937	TMEM102	GO:0006915:apoptotic process;GO:0007165:signal transduction;GO:0034097:response to cytokine;GO:1901028:regulation of mitochondrial outer membrane permeabilization involved in apoptotic signaling pathway;
ENSG00000153575	290	7804	-1.04	-2.15892402965304	TUBGCP5	GO:0000086:G2/M transition of mitotic cell cycle;GO:0000226:microtubule cytoskeleton organization;GO:0000278:mitotic cell cycle;GO:0007020:microtubule nucleation;
ENSG00000150540	291	7521	-1.03	-2.56793482147692	HNMT	GO:0002347:response to tumor cell;GO:0006972:hyperosmotic response;GO:0007420:brain development;GO:0007585:respiratory gaseous exchange;GO:0014075:response to amine;GO:0042220:response to cocaine;GO:0051384:response to glucocorticoid;GO:0070555:response to interleukin-1;
ENSG00000152223	292	7676	1.03	2.12067572930613	EPG5	GO:0006914:autophagy;
ENSG00000154133	293	7848	1.03	2.36711159997235	ROBO4	GO:0001525:angiogenesis;GO:0030154:cell differentiation;GO:0030334:regulation of cell migration;GO:0030336:negative regulation of cell migration;
ENSG00000185650	294	12115	1.03	2.05019869562779	ZFP36L1	GO:0000288:nuclear-transcribed mRNA catabolic process
ENSG00000130449	295	5124	1.03	2.15095007950613	ZSWIM6	GO:0048812:neuron projection morphogenesis;GO:2001222:regulation of neuron migration;
ENSG00000112029	296	3320	-1.02	-2.08714775671921	FBXO5	GO:0000082:G1/S transition of mitotic cell cycle;GO:0000083:regulation of transcription involved in G1/S transition of mitotic cell cycle;GO:0000278:mitotic cell cycle;GO:0001556:oocyte maturation;GO:0007057:spindle assembly involved in female meiosis I;GO:0007091:metaphase/anaphase transition of mitotic cell cycle;GO:0007346:regulation of mitotic cell cycle;GO:0016050:vesicle organization;GO:003…
ENSG00000143878	297	6906	1.02	1.99899775801976	RHOB	GO:0000910:cytokinesis;GO:0001525:angiogenesis;GO:0006915:apoptotic process;GO:0006927:transformed cell apoptotic process;GO:0007155:cell adhesion;GO:0007264:small GTPase mediated signal transduction;GO:0007266:Rho protein signal transduction;GO:0007411:axon guidance;GO:0007596:blood coagulation;GO:0008333:endosome to lysosome transport;GO:0015031:protein transport;GO:0030168:platelet activation;…
ENSG00000118515	298	4007	1.02	2.03351460808328	SGK1	GO:0001558:regulation of cell growth;GO:0006468:protein phosphorylation;GO:0006814:sodium ion transport;GO:0006915:apoptotic process;GO:0006950:response to stress;GO:0006974:cellular response to DNA damage stimulus;GO:0007154:cell communication;GO:0007616:long-term memory;GO:0008217:regulation of blood pressure;GO:0030334:regulation of cell migration;GO:0032411:positive regulation of transporter …
ENSG00000133805	299	5536	1.01	2.10041711532509	AMPD3	GO:0006144:purine nucleobase metabolic process;GO:0006188:IMP biosynthetic process;GO:0006196:AMP catabolic process;GO:0032264:IMP salvage;GO:0043101:purine-containing compound salvage;GO:0044281:small molecule metabolic process;GO:0055086:nucleobase-containing small molecule metabolic process;
ENSG00000248323	300	16352	1.01	2.8998207895634	LUCAT1	-
ENSG00000168389	301	9792	1.01	2.25822429144818	MFSD2A	GO:0006810:transport;
ENSG00000172819	302	10483	-1.01	-2.11593919605686	RARG	GO:0000122:negative regulation of transcription from RNA polymerase II promoter;GO:0003430:growth plate cartilage chondrocyte growth;GO:0006367:transcription initiation from RNA polymerase II promoter;GO:0008284:positive regulation of cell proliferation;GO:0008285:negative regulation of cell proliferation;GO:0008361:regulation of cell size;GO:0009952:anterior/posterior pattern specification;GO:00…
ENSG00000140941	303	6544	1.01	2.0402059108421	MAP1LC3B	GO:0006914:autophagy;
ENSG00000184602	304	11946	-1.01	-2.02849938683192	SNN	GO:0006950:response to stress;GO:0009628:response to abiotic stimulus;
ENSG00000126787	305	4803	-1	-2.0136875135637	DLGAP5	GO:0000087:mitotic M phase;GO:0007079:mitotic chromosome movement towards spindle pole;GO:0007267:cell-cell signaling;GO:0008283:cell proliferation;GO:0045842:positive regulation of mitotic metaphase/anaphase transition;
ENSG00000118418	306	3996	-1	-2.20634007913031	HMGN3	GO:0008150:biological_process;GO:0016568:chromatin modification;GO:0045944:positive regulation of transcription from RNA polymerase II promoter;GO:0051091:positive regulation of sequence-specific DNA binding transcription factor activity;GO:0061178:regulation of insulin secretion involved in cellular response to glucose stimulus;
ENSG00000136404	307	5923	1	2.27655085929194	TM6SF1	GO:0008150:biological_process;
ENSG00000113916	308	3510	1	2.14289432271068	BCL6	GO:0000060:protein import into nucleus
ENSG00000231298	309	15099	-1	-2.21596878492122	LINC00704	-
ENSG00000106105	310	2718	1	1.88618028093589	GARS	GO:0006418:tRNA aminoacylation for protein translation;GO:0006426:glycyl-tRNA aminoacylation;GO:0008219:cell death;GO:0010467:gene expression;GO:0015966:diadenosine tetraphosphate biosynthetic process;
ENSG00000184564	311	11939	-0.99	-3.48449368416617	SLITRK6	GO:0007409:axonogenesis;
ENSG00000198431	312	13123	0.99	2.15000330523264	TXNRD1	GO:0001707:mesoderm formation;GO:0001890:placenta development;GO:0006749:glutathione metabolic process;GO:0007165:signal transduction;GO:0008283:cell proliferation;GO:0010269:response to selenium ion;GO:0010942:positive regulation of cell death;GO:0015949:nucleobase-containing small molecule interconversion;GO:0016259:selenocysteine metabolic process;GO:0042191:methylmercury metabolic process;GO:…
ENSG00000210196	313	13734	-0.99	-2.18740815939813	MT-TP	-
ENSG00000150051	314	7502	0.99	3.25197874689933	MKX	GO:0000122:negative regulation of transcription from RNA polymerase II promoter;GO:0002932:tendon sheath development;GO:0007517:muscle organ development;GO:0010628:positive regulation of gene expression;GO:0030199:collagen fibril organization;GO:0032967:positive regulation of collagen biosynthetic process;GO:0035990:tendon cell differentiation;GO:0045662:negative regulation of myoblast differenti…
ENSG00000242802	315	16078	0.99	1.94167185826127	AP5Z1	GO:0000724:double-strand break repair via homologous recombination;GO:0008219:cell death;GO:0015031:protein transport;GO:0016197:endosomal transport;
ENSG00000171621	316	10312	0.99	1.94807246105278	SPSB1	GO:0016567:protein ubiquitination;GO:0035556:intracellular signal transduction;
ENSG00000112118	317	3331	-0.99	-1.95688353123698	MCM3	GO:0000082:G1/S transition of mitotic cell cycle;GO:0000278:mitotic cell cycle;GO:0006260:DNA replication;GO:0006270:DNA replication initiation;GO:0006271:DNA strand elongation involved in DNA replication;
ENSG00000124762	318	4588	0.99	2.03037960656835	CDKN1A	GO:0000079:regulation of cyclin-dependent protein serine/threonine kinase activity;GO:0000082:G1/S transition of mitotic cell cycle;GO:0000086:G2/M transition of mitotic cell cycle;GO:0000278:mitotic cell cycle;GO:0006974:cellular response to DNA damage stimulus;GO:0006977:DNA damage response
ENSG00000103154	319	2319	0.98	6.97293601635295	NECAB2	-
ENSG00000162734	320	8678	0.98	1.92737213669205	PEA15	GO:0006810:transport;GO:0006915:apoptotic process;GO:0008643:carbohydrate transport;GO:0042981:regulation of apoptotic process;GO:0043278:response to morphine;GO:0046325:negative regulation of glucose import;GO:1902042:negative regulation of extrinsic apoptotic signaling pathway via death domain receptors;
ENSG00000200879	321	13315	0.98	3.64295345926479	SNORD14E	-
ENSG00000055483	322	627	0.98	2.01679052750518	USP36	GO:0006511:ubiquitin-dependent protein catabolic process;
ENSG00000196460	323	12701	0.98	2.46676122902247	RFX8	GO:0006351:transcription
ENSG00000173212	324	10543	0.97	7.06132750968187	MAB21L3	-
ENSG00000166949	325	9524	-0.97	-1.87461040436269	SMAD3	GO:0000122:negative regulation of transcription from RNA polymerase II promoter;GO:0001657:ureteric bud development;GO:0001666:response to hypoxia;GO:0001701:in utero embryonic development;GO:0001707:mesoderm formation;GO:0001756:somitogenesis;GO:0001836:release of cytochrome c from mitochondria;GO:0001889:liver development;GO:0001933:negative regulation of protein phosphorylation;GO:0001947:hear…
ENSG00000113504	326	3469	0.97	1.98275660224516	SLC12A7	GO:0006810:transport;GO:0006811:ion transport;GO:0006813:potassium ion transport;GO:0006884:cell volume homeostasis;GO:0055085:transmembrane transport;
ENSG00000235655	327	15569	-0.97	-2.22251622861414	H3F3AP4	-
ENSG00000172432	328	10431	0.97	1.96458148540748	GTPBP2	-
ENSG00000196878	329	12788	0.97	1.96199149278114	LAMB3	GO:0007155:cell adhesion;GO:0008544:epidermis development;GO:0030198:extracellular matrix organization;GO:0031581:hemidesmosome assembly;GO:0034329:cell junction assembly;GO:0050873:brown fat cell differentiation;
ENSG00000137310	330	6073	-0.97	-1.92347234462368	TCF19	GO:0006351:transcription
ENSG00000104147	331	2408	-0.96	-2.31093694849673	OIP5	GO:0006334:nucleosome assembly;GO:0007067:mitotic nuclear division;GO:0007154:cell communication;GO:0034080:CENP-A containing nucleosome assembly;GO:0051301:cell division;
ENSG00000166997	332	9532	-0.96	-2.16830565441869	CNPY4	-
ENSG00000186832	333	12282	0.96	3.22152008716609	KRT16	GO:0007010:cytoskeleton organization;GO:0008283:cell proliferation;GO:0008544:epidermis development;GO:0010043:response to zinc ion;GO:0010212:response to ionizing radiation;GO:0030855:epithelial cell differentiation;GO:0045104:intermediate filament cytoskeleton organization;
ENSG00000105974	334	2690	-0.96	-1.89027368222127	CAV1	GO:0000122:negative regulation of transcription from RNA polymerase II promoter;GO:0000165:MAPK cascade;GO:0000188:inactivation of MAPK activity;GO:0001525:angiogenesis;GO:0001570:vasculogenesis;GO:0001666:response to hypoxia;GO:0001937:negative regulation of endothelial cell proliferation;GO:0001960:negative regulation of cytokine-mediated signaling pathway;GO:0002931:response to ischemia;GO:000…
ENSG00000166439	335	9426	0.96	2.32114601186852	RNF169	GO:0006974:cellular response to DNA damage stimulus;GO:0016567:protein ubiquitination;GO:2000780:negative regulation of double-strand break repair;
ENSG00000189149	336	12577	0.96	3.07068586056368	CRYM-AS1	-
ENSG00000161547	337	8526	-0.96	-1.94798761872252	SRSF2	GO:0000398:mRNA splicing
ENSG00000011198	338	230	0.96	2.05939166299945	ABHD5	GO:0006508:proteolysis;GO:0006629:lipid metabolic process;GO:0006631:fatty acid metabolic process;GO:0006654:phosphatidic acid biosynthetic process;GO:0010891:negative regulation of sequestering of triglyceride;GO:0010898:positive regulation of triglyceride catabolic process;GO:0019433:triglyceride catabolic process;GO:0030154:cell differentiation;GO:0044281:small molecule metabolic process;GO:00…
ENSG00000145604	339	7089	-0.95	-2.02512849473337	SKP2	GO:0000082:G1/S transition of mitotic cell cycle;GO:0000086:G2/M transition of mitotic cell cycle;GO:0000209:protein polyubiquitination;GO:0000278:mitotic cell cycle;GO:0008283:cell proliferation;GO:0031145:anaphase-promoting complex-dependent proteasomal ubiquitin-dependent protein catabolic process;GO:0033148:positive regulation of intracellular estrogen receptor signaling pathway;GO:0048661:po…
ENSG00000167371	340	9587	-0.95	-2.8155663035565	PRRT2	GO:0009607:response to biotic stimulus;
ENSG00000196954	341	12803	0.94	1.91843831323743	CASP4	GO:0006508:proteolysis;GO:0006915:apoptotic process;GO:0042981:regulation of apoptotic process;
ENSG00000175063	342	10781	-0.94	-2.11861483876899	UBE2C	GO:0000278:mitotic cell cycle;GO:0006511:ubiquitin-dependent protein catabolic process;GO:0007049:cell cycle;GO:0007051:spindle organization;GO:0007094:mitotic spindle assembly checkpoint;GO:0008054:negative regulation of cyclin-dependent protein serine/threonine kinase by cyclin degradation;GO:0010458:exit from mitosis;GO:0010994:free ubiquitin chain polymerization;GO:0016567:protein ubiquitinat…
ENSG00000249755	343	16449	0.94	2.61115265710986	RP11-466G12.2	-
ENSG00000075618	344	1112	-0.94	-1.86583855163882	FSCN1	GO:0008283:cell proliferation;GO:0016477:cell migration;GO:0030036:actin cytoskeleton organization;GO:0048870:cell motility;GO:0051017:actin filament bundle assembly;
ENSG00000180730	345	11441	-0.93	-2.33550927161265	SHISA2	GO:0007275:multicellular organismal development;
ENSG00000179388	346	11309	0.93	3.0426972818166	EGR3	GO:0001938:positive regulation of endothelial cell proliferation;GO:0002042:cell migration involved in sprouting angiogenesis;GO:0006351:transcription
ENSG00000184557	347	11938	0.93	1.91736436141146	SOCS3	GO:0006469:negative regulation of protein kinase activity;GO:0007259:JAK-STAT cascade;GO:0016567:protein ubiquitination;GO:0019221:cytokine-mediated signaling pathway;GO:0040008:regulation of growth;GO:0043066:negative regulation of apoptotic process;GO:0045597:positive regulation of cell differentiation;GO:0046627:negative regulation of insulin receptor signaling pathway;GO:0060333:interferon-ga…
ENSG00000166340	348	9405	0.93	1.88286823883296	TPP1	GO:0006508:proteolysis;GO:0006629:lipid metabolic process;GO:0006987:activation of signaling protein activity involved in unfolded protein response;GO:0007040:lysosome organization;GO:0007399:nervous system development;GO:0008219:cell death;GO:0030163:protein catabolic process;GO:0030968:endoplasmic reticulum unfolded protein response;GO:0043171:peptide catabolic process;GO:0044267:cellular prote…
ENSG00000117724	349	3958	-0.93	-1.83775239556431	CENPF	GO:0000085:mitotic G2 phase;GO:0000087:mitotic M phase;GO:0000278:mitotic cell cycle;GO:0006260:DNA replication;GO:0007059:chromosome segregation;GO:0007067:mitotic nuclear division;GO:0007094:mitotic spindle assembly checkpoint;GO:0007517:muscle organ development;GO:0008283:cell proliferation;GO:0010389:regulation of G2/M transition of mitotic cell cycle;GO:0015031:protein transport;GO:0016202:r…
ENSG00000120802	350	4233	-0.92	-1.84343428326028	TMPO	GO:0006355:regulation of transcription
ENSG00000131459	351	5267	0.92	1.83604849154483	GFPT2	GO:0006002:fructose 6-phosphate metabolic process;GO:0006048:UDP-N-acetylglucosamine biosynthetic process;GO:0006112:energy reserve metabolic process;GO:0006488:dolichol-linked oligosaccharide biosynthetic process;GO:0006541:glutamine metabolic process;GO:0008152:metabolic process;GO:0016051:carbohydrate biosynthetic process;GO:0018279:protein N-linked glycosylation via asparagine;GO:0043687:post…
ENSG00000035499	352	433	-0.92	-1.96256856554855	DEPDC1B	GO:0007264:small GTPase mediated signal transduction;GO:0035556:intracellular signal transduction;GO:0051056:regulation of small GTPase mediated signal transduction;
ENSG00000181045	353	11489	0.92	2.08019338765807	SLC26A11	GO:0008272:sulfate transport;
ENSG00000177685	354	11114	-0.92	-2.44963135688386	EFCAB4A	GO:0002115:store-operated calcium entry;GO:0034613:cellular protein localization;GO:2001256:regulation of store-operated calcium entry;
ENSG00000159199	355	8286	-0.92	-1.98811221265722	ATP5G1	GO:0015986:ATP synthesis coupled proton transport;GO:0015991:ATP hydrolysis coupled proton transport;GO:0022904:respiratory electron transport chain;GO:0042776:mitochondrial ATP synthesis coupled proton transport;GO:0044237:cellular metabolic process;GO:0044281:small molecule metabolic process;
ENSG00000196700	356	12756	-0.92	-1.92021929491338	ZNF512B	GO:0006351:transcription
ENSG00000073008	357	1030	0.92	2.00777158930534	PVR	GO:0002860:positive regulation of natural killer cell mediated cytotoxicity directed against tumor cell target;GO:0007155:cell adhesion;GO:0019048:modulation by virus of host morphology or physiology;GO:0034329:cell junction assembly;GO:0034332:adherens junction organization;GO:0042271:susceptibility to natural killer cell mediated cytotoxicity;GO:0045216:cell-cell junction organization;GO:004595…
ENSG00000148400	358	7361	0.91	2.06962686734826	NOTCH1	GO:0000122:negative regulation of transcription from RNA polymerase II promoter;GO:0001701:in utero embryonic development;GO:0001708:cell fate specification;GO:0001837:epithelial to mesenchymal transition;GO:0001889:liver development;GO:0001947:heart looping;GO:0002040:sprouting angiogenesis;GO:0002437:inflammatory response to antigenic stimulus;GO:0003157:endocardium development;GO:0003160:endoc…
ENSG00000145390	359	7071	0.9	1.9556889079993	USP53	GO:0006511:ubiquitin-dependent protein catabolic process;GO:0008150:biological_process;
ENSG00000261270	360	17554	0.9	3.16957830193612	RP11-325K4.3	-
ENSG00000128617	361	4954	-0.9	-2.40650752840368	OPN1SW	GO:0001523:retinoid metabolic process;GO:0007165:signal transduction;GO:0007601:visual perception;GO:0007602:phototransduction;GO:0007603:phototransduction
ENSG00000182378	362	11623	0.9	1.97532869887799	PLCXD1	GO:0006629:lipid metabolic process;
ENSG00000163082	363	8750	0.9	3.09532326618336	SGPP2	GO:0006665:sphingolipid metabolic process;GO:0006670:sphingosine metabolic process;GO:0030148:sphingolipid biosynthetic process;GO:0044281:small molecule metabolic process;
ENSG00000272870	364	18715	-0.9	-2.63351046807492	RP11-798M19.6	-
ENSG00000103089	365	2310	0.9	2.40335321338962	FA2H	GO:0001949:sebaceous gland cell differentiation;GO:0006633:fatty acid biosynthetic process;GO:0006665:sphingolipid metabolic process;GO:0008219:cell death;GO:0030258:lipid modification;GO:0032286:central nervous system myelin maintenance;GO:0032287:peripheral nervous system myelin maintenance;GO:0042127:regulation of cell proliferation;GO:0042634:regulation of hair cycle;
ENSG00000175556	366	10848	0.9	2.39513939720483	LONRF3	GO:0006508:proteolysis;
ENSG00000135063	367	5700	0.9	2.37569873173888	FAM189A2	GO:0008150:biological_process;
ENSG00000089685	368	1552	-0.9	-2.04763729667569	BIRC5	GO:0000086:G2/M transition of mitotic cell cycle;GO:0000226:microtubule cytoskeleton organization;GO:0000278:mitotic cell cycle;GO:0000910:cytokinesis;GO:0006351:transcription
ENSG00000175130	369	10790	-0.89	-1.99171259243157	MARCKSL1	GO:0008284:positive regulation of cell proliferation;
ENSG00000136630	370	5951	0.89	2.08913189881943	HLX	GO:0001889:liver development;GO:0006351:transcription
ENSG00000260727	371	17438	0.89	3.03493338635851	SLC7A5P1	-
ENSG00000100311	372	1899	-0.89	-1.86607377206303	PDGFB	GO:0001666:response to hypoxia;GO:0001892:embryonic placenta development;GO:0001938:positive regulation of endothelial cell proliferation;GO:0002548:monocyte chemotaxis;GO:0002576:platelet degranulation;GO:0003104:positive regulation of glomerular filtration;GO:0006260:DNA replication;GO:0006468:protein phosphorylation;GO:0006929:substrate-dependent cell migration;GO:0007173:epidermal growth fact…
ENSG00000065057	373	768	-0.89	-2.2195783629407	NTHL1	GO:0006281:DNA repair;GO:0006284:base-excision repair;GO:0006285:base-excision repair
ENSG00000169155	374	9922	0.89	2.0263252417177	ZBTB43	GO:0006351:transcription
ENSG00000117906	375	3968	-0.89	-1.85335175392128	RCN2	-
ENSG00000159261	376	8300	0.89	2.24615284537386	CLDN14	GO:0006461:protein complex assembly;GO:0016338:calcium-independent cell-cell adhesion via plasma membrane cell-adhesion molecules;GO:0034329:cell junction assembly;GO:0045216:cell-cell junction organization;GO:0070830:bicellular tight junction assembly;
ENSG00000182481	377	11634	-0.89	-1.97387599051203	KPNA2	GO:0000018:regulation of DNA recombination;GO:0000085:mitotic G2 phase;GO:0006259:DNA metabolic process;GO:0006606:protein import into nucleus;GO:0006607:NLS-bearing protein import into nucleus;GO:0019048:modulation by virus of host morphology or physiology;GO:0019221:cytokine-mediated signaling pathway;
ENSG00000269609	378	18219	-0.89	-2.71942365740753	RP11-18I14.10	-
ENSG00000161040	379	8499	0.89	2.43206053587134	FBXL13	-
ENSG00000090861	380	1597	0.89	1.79700173685382	AARS	GO:0001942:hair follicle development;GO:0006400:tRNA modification;GO:0006418:tRNA aminoacylation for protein translation;GO:0006419:alanyl-tRNA aminoacylation;GO:0006457:protein folding;GO:0008033:tRNA processing;GO:0010467:gene expression;GO:0021680:cerebellar Purkinje cell layer development;GO:0030968:endoplasmic reticulum unfolded protein response;GO:0043200:response to amino acid;GO:0043524:n…
ENSG00000160050	381	8360	-0.89	-2.26158601407733	CCDC28B	GO:0042384:cilium assembly;
ENSG00000100889	382	2021	0.89	1.85332583493933	PCK2	GO:0005975:carbohydrate metabolic process;GO:0006006:glucose metabolic process;GO:0006094:gluconeogenesis;GO:0044281:small molecule metabolic process;
ENSG00000185022	383	12011	0.89	1.84349577539149	MAFF	GO:0001701:in utero embryonic development;GO:0006366:transcription from RNA polymerase II promoter;GO:0007567:parturition;GO:0007596:blood coagulation;GO:0035914:skeletal muscle cell differentiation;GO:0045604:regulation of epidermal cell differentiation;
ENSG00000175352	384	10826	0.89	1.87263661495995	NRIP3	GO:0006508:proteolysis;
ENSG00000107821	385	2875	-0.88	-2.82684495169918	KAZALD1	GO:0001503:ossification;GO:0001558:regulation of cell growth;GO:0007275:multicellular organismal development;GO:0030154:cell differentiation;GO:0030198:extracellular matrix organization;
ENSG00000186871	386	12288	-0.88	-2.01616537049865	ERCC6L	GO:0000278:mitotic cell cycle;GO:0007067:mitotic nuclear division;GO:0051301:cell division;
ENSG00000168061	387	9735	-0.88	-1.90530226897507	SAC3D1	GO:0007067:mitotic nuclear division;GO:0051225:spindle assembly;GO:0051298:centrosome duplication;GO:0051301:cell division;
ENSG00000149294	388	7438	0.88	2.52484414887001	NCAM1	GO:0007155:cell adhesion;GO:0007411:axon guidance;GO:0019221:cytokine-mediated signaling pathway;GO:0030198:extracellular matrix organization;GO:0060333:interferon-gamma-mediated signaling pathway;
ENSG00000139514	389	6382	0.88	1.89247083531551	SLC7A1	GO:0006810:transport;GO:0006811:ion transport;GO:0006865:amino acid transport;GO:0055085:transmembrane transport;
ENSG00000013810	390	282	-0.88	-1.9167232484795	TACC3	GO:0006950:response to stress;GO:0021987:cerebral cortex development;GO:0022008:neurogenesis;GO:0022027:interkinetic nuclear migration;GO:0030097:hemopoiesis;GO:0030953:astral microtubule organization;GO:0032886:regulation of microtubule-based process;GO:0042994:cytoplasmic sequestering of transcription factor;GO:0051726:regulation of cell cycle;
ENSG00000059758	391	674	0.88	1.82503604468393	CDK17	GO:0006468:protein phosphorylation;
ENSG00000184992	392	12002	-0.87	-1.97920602644904	BRI3BP	-
ENSG00000097046	393	1738	-0.87	-1.98862263509797	CDC7	GO:0000082:G1/S transition of mitotic cell cycle;GO:0000278:mitotic cell cycle;GO:0006260:DNA replication;GO:0008284:positive regulation of cell proliferation;GO:0051301:cell division;
ENSG00000243055	394	16088	0.87	3.89774963852381	GK-AS1	-
ENSG00000170396	395	10114	0.87	2.52592364715537	ZNF804A	-
ENSG00000120053	396	4161	0.87	1.92630114354091	GOT1	GO:0000096:sulfur amino acid metabolic process;GO:0005975:carbohydrate metabolic process;GO:0006006:glucose metabolic process;GO:0006094:gluconeogenesis;GO:0006103:2-oxoglutarate metabolic process;GO:0006107:oxaloacetate metabolic process;GO:0006114:glycerol biosynthetic process;GO:0006520:cellular amino acid metabolic process;GO:0006531:aspartate metabolic process;GO:0006532:aspartate biosynthet…
ENSG00000109805	397	3089	-0.87	-1.79208339536484	NCAPG	GO:0000278:mitotic cell cycle;GO:0007076:mitotic chromosome condensation;GO:0051301:cell division;
ENSG00000183421	398	11770	-0.87	-1.77134305476041	RIPK4	GO:0002009:morphogenesis of an epithelium;
ENSG00000141562	399	6628	-0.87	-1.96885526522424	NARF	-
ENSG00000165030	400	9183	0.87	1.88538979288843	NFIL3	GO:0000122:negative regulation of transcription from RNA polymerase II promoter;GO:0006366:transcription from RNA polymerase II promoter;GO:0006955:immune response;GO:0007623:circadian rhythm;GO:0010628:positive regulation of gene expression;GO:0071353:cellular response to interleukin-4;
ENSG00000105011	401	2525	-0.87	-1.92681188111583	ASF1B	GO:0006333:chromatin assembly or disassembly;GO:0006334:nucleosome assembly;GO:0006351:transcription
ENSG00000087086	402	1445	0.86	1.99884131777111	FTL	GO:0006826:iron ion transport;GO:0006879:cellular iron ion homeostasis;GO:0006892:post-Golgi vesicle-mediated transport;GO:0008219:cell death;GO:0055072:iron ion homeostasis;GO:0055085:transmembrane transport;
ENSG00000182557	403	11648	0.86	4.15430766976742	SPNS3	GO:0006869:lipid transport;GO:0055085:transmembrane transport;
ENSG00000136213	404	5899	-0.86	-1.96687783392882	CHST12	GO:0005975:carbohydrate metabolic process;GO:0016051:carbohydrate biosynthetic process;GO:0030203:glycosaminoglycan metabolic process;GO:0030204:chondroitin sulfate metabolic process;GO:0030206:chondroitin sulfate biosynthetic process;GO:0030208:dermatan sulfate biosynthetic process;GO:0044281:small molecule metabolic process;
ENSG00000156970	405	8082	-0.85	-1.80508414115687	BUB1B	GO:0000278:mitotic cell cycle;GO:0006915:apoptotic process;GO:0007049:cell cycle;GO:0007051:spindle organization;GO:0007067:mitotic nuclear division;GO:0007091:metaphase/anaphase transition of mitotic cell cycle;GO:0007093:mitotic cell cycle checkpoint;GO:0007094:mitotic spindle assembly checkpoint;GO:0008283:cell proliferation;GO:0031145:anaphase-promoting complex-dependent proteasomal ubiquitin…
ENSG00000086061	406	1417	0.85	1.72400796442357	DNAJA1	GO:0006457:protein folding;GO:0006986:response to unfolded protein;GO:0007283:spermatogenesis;GO:0009408:response to heat;GO:0030317:sperm motility;GO:0030521:androgen receptor signaling pathway;
ENSG00000197608	407	12947	0.85	2.16751255460194	ZNF841	GO:0006351:transcription
ENSG00000131711	408	5294	0.85	1.85805118912935	MAP1B	GO:0000226:microtubule cytoskeleton organization;GO:0001578:microtubule bundle formation;GO:0009987:cellular process;GO:0016358:dendrite development;GO:0032387:negative regulation of intracellular transport;GO:0045773:positive regulation of axon extension;GO:0047497:mitochondrion transport along microtubule;GO:0048675:axon extension;GO:0061162:establishment of monopolar cell polarity;
ENSG00000153721	409	7806	0.85	2.72997687315916	CNKSR3	GO:0009966:regulation of signal transduction;GO:0010765:positive regulation of sodium ion transport;GO:0033137:negative regulation of peptidyl-serine phosphorylation;GO:0070373:negative regulation of ERK1 and ERK2 cascade;
ENSG00000188112	410	12428	0.85	2.14179520120152	C6orf132	-
ENSG00000119771	411	4125	0.85	1.95401150787776	KLHL29	-
ENSG00000006652	412	125	0.85	1.78166353080485	IFRD1	GO:0007275:multicellular organismal development;GO:0007518:myoblast fate determination;GO:0007527:adult somatic muscle development;GO:0042692:muscle cell differentiation;
ENSG00000101224	413	2085	-0.84	-1.86494468389802	CDC25B	GO:0000086:G2/M transition of mitotic cell cycle;GO:0000278:mitotic cell cycle;GO:0001556:oocyte maturation;GO:0006468:protein phosphorylation;GO:0007067:mitotic nuclear division;GO:0007144:female meiosis I;GO:0008284:positive regulation of cell proliferation;GO:0032467:positive regulation of cytokinesis;GO:0035335:peptidyl-tyrosine dephosphorylation;GO:0045860:positive regulation of protein kina…
ENSG00000186567	414	12250	0.84	3.10029887217375	CEACAM19	-
ENSG00000079616	415	1240	-0.84	-2.00436126513543	KIF22	GO:0006281:DNA repair;GO:0007018:microtubule-based movement;GO:0007067:mitotic nuclear division;GO:0007596:blood coagulation;GO:0019886:antigen processing and presentation of exogenous peptide antigen via MHC class II;
ENSG00000090889	416	1599	-0.84	-1.78268883296549	KIF4A	GO:0006996:organelle organization;GO:0007018:microtubule-based movement;GO:0007411:axon guidance;GO:0007596:blood coagulation;GO:0008089:anterograde axon cargo transport;GO:0019886:antigen processing and presentation of exogenous peptide antigen via MHC class II;
ENSG00000153714	417	7805	0.84	2.05458421978218	LURAP1L	-
ENSG00000177732	418	11124	-0.84	-1.87774205305656	SOX12	GO:0006357:regulation of transcription from RNA polymerase II promoter;GO:0021510:spinal cord development;GO:0045165:cell fate commitment;GO:0045944:positive regulation of transcription from RNA polymerase II promoter;GO:0065004:protein-DNA complex assembly;
ENSG00000157514	419	8132	0.84	1.84418394847076	TSC22D3	GO:0000122:negative regulation of transcription from RNA polymerase II promoter;GO:0006355:regulation of transcription
ENSG00000258791	420	17152	0.83	6.80336979384551	LINC00520	-
ENSG00000145569	421	7087	-0.83	-2.30487247262227	FAM105A	-
ENSG00000148660	422	7378	-0.83	-1.85724194993947	CAMK2G	GO:0000082:G1/S transition of mitotic cell cycle;GO:0006468:protein phosphorylation;GO:0006816:calcium ion transport;GO:0007268:synaptic transmission;GO:0007399:nervous system development;GO:0014733:regulation of skeletal muscle adaptation;GO:0019221:cytokine-mediated signaling pathway;GO:0030073:insulin secretion;GO:0030154:cell differentiation;GO:0046777:protein autophosphorylation;GO:0051924:r…
ENSG00000172530	423	10441	0.83	1.83573871927526	BANP	GO:0006351:transcription
ENSG00000197256	424	12871	-0.83	-1.80132955048336	KANK2	GO:0000122:negative regulation of transcription from RNA polymerase II promoter;GO:0006351:transcription
ENSG00000147894	425	7314	0.83	1.8776310630439	C9orf72	GO:0008219:cell death;
ENSG00000105855	426	2671	-0.83	-2.0664222597022	ITGB8	GO:0001573:ganglioside metabolic process;GO:0007155:cell adhesion;GO:0007160:cell-matrix adhesion;GO:0007229:integrin-mediated signaling pathway;GO:0030198:extracellular matrix organization;GO:0060674:placenta blood vessel development;
ENSG00000214114	427	13953	-0.83	-1.84888644130261	MYCBP	GO:0006351:transcription
ENSG00000157456	428	8127	-0.83	-1.85213058463911	CCNB2	GO:0000079:regulation of cyclin-dependent protein serine/threonine kinase activity;GO:0000086:G2/M transition of mitotic cell cycle;GO:0000278:mitotic cell cycle;GO:0001701:in utero embryonic development;GO:0007049:cell cycle;GO:0007067:mitotic nuclear division;GO:0007077:mitotic nuclear envelope disassembly;GO:0040007:growth;GO:0043029:T cell homeostasis;GO:0048538:thymus development;GO:0051301:…
ENSG00000182093	429	11573	-0.83	-1.92369653755491	WRB	-
ENSG00000131095	430	5229	0.82	4.70857973399419	GFAP	GO:0009611:response to wounding;GO:0010625:positive regulation of Schwann cell proliferation;GO:0010977:negative regulation of neuron projection development;GO:0014002:astrocyte development;GO:0030198:extracellular matrix organization;GO:0031102:neuron projection regeneration;GO:0045109:intermediate filament organization;GO:0051580:regulation of neurotransmitter uptake;GO:0060020:Bergmann glial c…
ENSG00000257219	431	17014	0.82	3.3348670418035	RP11-54A9.1	-
ENSG00000118985	432	4040	0.82	1.80193432268036	ELL2	GO:0006355:regulation of transcription
ENSG00000153395	433	7790	-0.82	-1.76162915176748	LPCAT1	GO:0006644:phospholipid metabolic process;GO:0006654:phosphatidic acid biosynthetic process;GO:0008654:phospholipid biosynthetic process;GO:0019432:triglyceride biosynthetic process;GO:0036148:phosphatidylglycerol acyl-chain remodeling;GO:0036151:phosphatidylcholine acyl-chain remodeling;GO:0043129:surfactant homeostasis;GO:0044255:cellular lipid metabolic process;GO:0044281:small molecule metabo…
ENSG00000117632	434	3949	-0.81	-1.93447961075132	STMN1	GO:0007019:microtubule depolymerization;GO:0007052:mitotic spindle organization;GO:0007165:signal transduction;GO:0007409:axonogenesis;GO:0009615:response to virus;GO:0031115:negative regulation of microtubule polymerization;GO:0035556:intracellular signal transduction;GO:0051272:positive regulation of cellular component movement;
ENSG00000180747	435	11443	0.81	2.27353443393299	CTD-2547E10.2	-
ENSG00000162733	436	8677	0.81	3.11890132642866	DDR2	GO:0001503:ossification;GO:0003416:endochondral bone growth;GO:0007155:cell adhesion;GO:0007165:signal transduction;GO:0010715:regulation of extracellular matrix disassembly;GO:0010763:positive regulation of fibroblast migration;GO:0018108:peptidyl-tyrosine phosphorylation;GO:0030198:extracellular matrix organization;GO:0030199:collagen fibril organization;GO:0030500:regulation of bone mineraliza…
ENSG00000013016	437	263	-0.81	-1.95996921601198	EHD3	GO:0007596:blood coagulation;GO:0032456:endocytic recycling;GO:0051260:protein homooligomerization;GO:0072661:protein targeting to plasma membrane;GO:0086036:regulation of cardiac muscle cell membrane potential;
ENSG00000138623	438	6271	0.81	1.75565344406766	SEMA7A	GO:0006954:inflammatory response;GO:0006955:immune response;GO:0007229:integrin-mediated signaling pathway;GO:0007275:multicellular organismal development;GO:0007411:axon guidance;GO:0045773:positive regulation of axon extension;GO:0050727:regulation of inflammatory response;GO:0060907:positive regulation of macrophage cytokine production;GO:0070374:positive regulation of ERK1 and ERK2 cascade;
ENSG00000204860	439	13556	-0.81	-2.18429900664865	FAM201A	-
ENSG00000161800	440	8545	-0.81	-1.7295785162981	RACGAP1	GO:0000910:cytokinesis;GO:0000915:actomyosin contractile ring assembly;GO:0007018:microtubule-based movement;GO:0007165:signal transduction;GO:0007264:small GTPase mediated signal transduction;GO:0007283:spermatogenesis;GO:0007405:neuroblast proliferation;GO:0007596:blood coagulation;GO:0008272:sulfate transport;GO:0009790:embryo development;GO:0019886:antigen processing and presentation of exoge…
ENSG00000256663	441	16981	-0.8	-2.15171591609899	RP11-424C20.2	-
ENSG00000120278	442	4181	0.8	2.3138809596369	PLEKHG1	GO:0035023:regulation of Rho protein signal transduction;
ENSG00000213386	443	13827	0.8	6.12232063288162	RP11-779O18.2	-
ENSG00000121152	444	4264	-0.8	-1.77208264701207	NCAPH	GO:0000278:mitotic cell cycle;GO:0007067:mitotic nuclear division;GO:0007076:mitotic chromosome condensation;GO:0030261:chromosome condensation;GO:0051301:cell division;
ENSG00000080561	445	1260	0.8	2.14678402160538	MID2	GO:0008150:biological_process;GO:0016567:protein ubiquitination;
ENSG00000040531	446	474	0.8	1.81577985447667	CTNS	GO:0006520:cellular amino acid metabolic process;GO:0006749:glutathione metabolic process;GO:0007420:brain development;GO:0007616:long-term memory;GO:0007625:grooming behavior;GO:0007628:adult walking behavior;GO:0008542:visual learning;GO:0015811:L-cystine transport;GO:0046034:ATP metabolic process;GO:0048058:compound eye corneal lens development;GO:0050890:cognition;
ENSG00000162852	447	8700	0.8	1.75137105696549	CNST	GO:0010923:negative regulation of phosphatase activity;GO:0042998:positive regulation of Golgi to plasma membrane protein transport;
ENSG00000134333	448	5607	-0.8	-1.75052252694176	LDHA	GO:0006090:pyruvate metabolic process;GO:0006096:glycolytic process;GO:0031668:cellular response to extracellular stimulus;GO:0044237:cellular metabolic process;GO:0044262:cellular carbohydrate metabolic process;GO:0044281:small molecule metabolic process;
ENSG00000139112	449	6330	0.8	1.83740390028701	GABARAPL1	GO:0006914:autophagy;
ENSG00000114933	450	3600	0.79	1.84007768920084	INO80D	GO:0006281:DNA repair;GO:0006310:DNA recombination;GO:0006351:transcription
ENSG00000177494	451	11090	-0.79	-6.73289935466839	ZBED2	-
ENSG00000116584	452	3811	0.79	1.75425794355355	ARHGEF2	GO:0000132:establishment of mitotic spindle orientation;GO:0000902:cell morphogenesis;GO:0006886:intracellular protein transport;GO:0007015:actin filament organization;GO:0007026:negative regulation of microtubule depolymerization;GO:0007067:mitotic nuclear division;GO:0007264:small GTPase mediated signal transduction;GO:0035023:regulation of Rho protein signal transduction;GO:0035556:intracellul…
ENSG00000168994	453	9892	0.79	1.73389641959109	PXDC1	GO:0007154:cell communication;
ENSG00000091490	454	1624	0.79	1.76469244168002	SEL1L3	-
ENSG00000164096	455	8990	-0.79	-1.9209912327933	C4orf3	-
ENSG00000111266	456	3220	0.79	2.06498097201215	DUSP16	GO:0000188:inactivation of MAPK activity;GO:0006470:protein dephosphorylation;GO:0016311:dephosphorylation;GO:0045204:MAPK export from nucleus;GO:0045209:MAPK phosphatase export from nucleus
ENSG00000166401	457	9419	0.79	1.87689869842868	SERPINB8	GO:0010951:negative regulation of endopeptidase activity;GO:0030162:regulation of proteolysis;
ENSG00000119922	458	4145	0.79	2.04733011068255	IFIT2	GO:0008637:apoptotic mitochondrial changes;GO:0009615:response to virus;GO:0019221:cytokine-mediated signaling pathway;GO:0032091:negative regulation of protein binding;GO:0035457:cellular response to interferon-alpha;GO:0043065:positive regulation of apoptotic process;GO:0051607:defense response to virus;GO:0060337:type I interferon signaling pathway;
ENSG00000223478	459	14275	-0.79	-2.50838693341529	RP11-545E17.3	-
ENSG00000173432	460	10571	-0.79	-2.39368014680212	SAA1	GO:0006953:acute-phase response;GO:0007204:positive regulation of cytosolic calcium ion concentration;GO:0030168:platelet activation;GO:0030593:neutrophil chemotaxis;GO:0045087:innate immune response;GO:0045785:positive regulation of cell adhesion;GO:0048246:macrophage chemotaxis;GO:0048247:lymphocyte chemotaxis;GO:0050708:regulation of protein secretion;GO:0050715:positive regulation of cytokine…
ENSG00000131153	461	5238	-0.79	-1.89123180620468	GINS2	GO:0000278:mitotic cell cycle;GO:0006260:DNA replication;GO:0006271:DNA strand elongation involved in DNA replication;
ENSG00000141458	462	6607	0.79	1.75469547812284	NPC1	GO:0006486:protein glycosylation;GO:0006897:endocytosis;GO:0006914:autophagy;GO:0007041:lysosomal transport;GO:0007628:adult walking behavior;GO:0008203:cholesterol metabolic process;GO:0008206:bile acid metabolic process;GO:0016242:negative regulation of macroautophagy;GO:0030301:cholesterol transport;GO:0033344:cholesterol efflux;GO:0042493:response to drug;GO:0042632:cholesterol homeostasis;GO…
ENSG00000198380	463	13112	0.79	1.67051594753095	GFPT1	GO:0006002:fructose 6-phosphate metabolic process;GO:0006042:glucosamine biosynthetic process;GO:0006048:UDP-N-acetylglucosamine biosynthetic process;GO:0006112:energy reserve metabolic process;GO:0006488:dolichol-linked oligosaccharide biosynthetic process;GO:0006541:glutamine metabolic process;GO:0006987:activation of signaling protein activity involved in unfolded protein response;GO:0009744:r…
ENSG00000137807	464	6134	-0.79	-1.68957298485581	KIF23	GO:0000022:mitotic spindle elongation;GO:0000278:mitotic cell cycle;GO:0000910:cytokinesis;GO:0007018:microtubule-based movement;GO:0007596:blood coagulation;GO:0019886:antigen processing and presentation of exogenous peptide antigen via MHC class II;GO:0032467:positive regulation of cytokinesis;GO:0051256:mitotic spindle midzone assembly;
ENSG00000197081	465	12838	0.79	1.76333326260076	IGF2R	GO:0006898:receptor-mediated endocytosis;GO:0007165:signal transduction;GO:0048009:insulin-like growth factor receptor signaling pathway;
ENSG00000065060	466	769	0.78	1.85031236960157	UHRF1BP1	-
ENSG00000158050	467	8181	0.78	3.3957470314314	DUSP2	GO:0000188:inactivation of MAPK activity;GO:0001706:endoderm formation;GO:0006470:protein dephosphorylation;GO:0035335:peptidyl-tyrosine dephosphorylation;GO:0042981:regulation of apoptotic process;
ENSG00000183508	468	11783	0.78	3.06469509649519	FAM46C	-
ENSG00000221926	469	14220	0.78	1.76098535024425	TRIM16	GO:0032526:response to retinoic acid;GO:0043966:histone H3 acetylation;GO:0043967:histone H4 acetylation;GO:0045618:positive regulation of keratinocyte differentiation;GO:0045893:positive regulation of transcription
ENSG00000167964	470	9703	-0.78	-2.4713690592214	RAB26	GO:0007264:small GTPase mediated signal transduction;GO:0008150:biological_process;GO:0015031:protein transport;GO:0017157:regulation of exocytosis;GO:0035272:exocrine system development;GO:0043001:Golgi to plasma membrane protein transport;GO:0045055:regulated secretory pathway;
ENSG00000204366	471	13461	-0.78	-2.34240211937934	ZBTB12	GO:0006351:transcription
ENSG00000172731	472	10466	-0.78	-2.01644270154961	LRRC20	-
ENSG00000163376	473	8799	0.78	2.41220837246604	KBTBD8	-
ENSG00000133657	474	5524	0.78	1.85236070615091	ATP13A3	-
ENSG00000136982	475	6022	-0.78	-1.87257425829002	DSCC1	GO:0006260:DNA replication;GO:0006275:regulation of DNA replication;GO:0034088:maintenance of mitotic sister chromatid cohesion;GO:0034421:post-translational protein acetylation;
ENSG00000134690	476	5645	-0.78	-1.74382054362958	CDCA8	GO:0000089:mitotic metaphase;GO:0000278:mitotic cell cycle;GO:0007067:mitotic nuclear division;GO:0051276:chromosome organization;GO:0051301:cell division;
ENSG00000182272	477	11608	-0.78	-1.84928331439639	B4GALNT4	-
ENSG00000217128	478	14132	0.78	1.74796156435458	FNIP1	GO:0000122:negative regulation of transcription from RNA polymerase II promoter;GO:0001932:regulation of protein phosphorylation;GO:0001934:positive regulation of protein phosphorylation;GO:0002327:immature B cell differentiation;GO:0002904:positive regulation of B cell apoptotic process;GO:0007264:small GTPase mediated signal transduction;GO:0009267:cellular response to starvation;GO:0031929:TOR…
ENSG00000138685	479	6287	0.77	1.94990076803486	FGF2	GO:0000186:activation of MAPKK activity;GO:0000187:activation of MAPK activity;GO:0000189:MAPK import into nucleus;GO:0001658:branching involved in ureteric bud morphogenesis;GO:0001759:organ induction;GO:0001938:positive regulation of endothelial cell proliferation;GO:0002042:cell migration involved in sprouting angiogenesis;GO:0006661:phosphatidylinositol biosynthetic process;GO:0006700:C21-ste…
ENSG00000141497	480	6610	0.77	4.73458178676516	ZMYND15	GO:0006351:transcription
ENSG00000144381	481	6962	0.77	1.68908086446401	HSPD1	GO:0002368:B cell cytokine production;GO:0002755:MyD88-dependent toll-like receptor signaling pathway;GO:0002842:positive regulation of T cell mediated immune response to tumor cell;GO:0006458:'de novo' protein folding;GO:0006919:activation of cysteine-type endopeptidase activity involved in apoptotic process;GO:0006950:response to stress;GO:0006986:response to unfolded protein;GO:0019048:modulat…
ENSG00000110619	482	3156	0.77	1.65025164313371	CARS	GO:0006418:tRNA aminoacylation for protein translation;GO:0006423:cysteinyl-tRNA aminoacylation;GO:0010467:gene expression;
ENSG00000078900	483	1217	-0.77	-1.84509502115803	TP73	GO:0000122:negative regulation of transcription from RNA polymerase II promoter;GO:0000187:activation of MAPK activity;GO:0001822:kidney development;GO:0001836:release of cytochrome c from mitochondria;GO:0006298:mismatch repair;GO:0006351:transcription
ENSG00000107771	484	2867	0.77	1.73404881176122	CCSER2	GO:0001578:microtubule bundle formation;
ENSG00000174136	485	10669	0.77	1.69802829904719	RGMB	GO:0007155:cell adhesion;GO:0007165:signal transduction;GO:0007411:axon guidance;GO:0030509:BMP signaling pathway;GO:0045893:positive regulation of transcription
